# Supplementary material for: Shared genetic architecture of psychoactive substance use and pan-cancer: insights from a large‑scale genome‑wide cross‑trait analysis
Source: BMC Med. 2026 Feb 5;24:124. doi: 10.1186/s12916-026-04677-3 (PMC12930682; doi:10.1186/s12916-026-04677-3)
Supplement: Supplementary file 2 — Additional file 2. Tables S1–S14. Table S1. Data sources. Table S2. Genetic correlation analysis conducted by LDSC and HDL. Table S3. Shared pleiotropic loci identified by PLACO. Table S4. Shared pleiotropic loci among different trait-pairs. Table S5. MAGMA Gene-set analysis. Table S6. MAGMA tissue-specific analysis. Table S7. Tissue-specific pleiotropic genes. Table S8. Hub pleiotropic genes across multiple trait-pairs. Table S9. Causal association analysis by MR method. Table S10. Summary of CAUSE results. Table S11. Two-step Mendelian randomization mediation analysis. Table S12. Phenome-Wide Association Study. Table S13. Drug target analysis by DGIdb database. Table S14. Molecular docking analysis. [file 12916_2026_4677_MOESM2_ESM.zip]

Archive with 15 entries (14 files):
- Additional file 2/
- Additional file 2/Table S1.xlsx
- Additional file 2/Table S10.xlsx
- Additional file 2/Table S11.xlsx
- Additional file 2/Table S12.xlsx
- Additional file 2/Table S13.xlsx
- Additional file 2/Table S14.xlsx
- Additional file 2/Table S2.xlsx
- Additional file 2/Table S3.xlsx
- Additional file 2/Table S4.xlsx
- Additional file 2/Table S5.xlsx
- Additional file 2/Table S6.xlsx
- Additional file 2/Table S7.xlsx
- Additional file 2/Table S8.xlsx
- Additional file 2/Table S9.xlsx
