# Supplementary material for: Shared genetic architecture of psychoactive substance use and pan-cancer: insights from a large‑scale genome‑wide cross‑trait analysis
Source: BMC Med. 2026 Feb 5;24:124. doi: 10.1186/s12916-026-04677-3 (PMC12930682; doi:10.1186/s12916-026-04677-3)
Supplement: Supplementary file 2 — Additional file 2. Tables S1–S14. Table S1. Data sources. Table S2. Genetic correlation analysis conducted by LDSC and HDL. Table S3. Shared pleiotropic loci identified by PLACO. Table S4. Shared pleiotropic loci among different trait-pairs. Table S5. MAGMA Gene-set analysis. Table S6. MAGMA tissue-specific analysis. Table S7. Tissue-specific pleiotropic genes. Table S8. Hub pleiotropic genes across multiple trait-pairs. Table S9. Causal association analysis by MR method. Table S10. Summary of CAUSE results. Table S11. Two-step Mendelian randomization mediation analysis. Table S12. Phenome-Wide Association Study. Table S13. Drug target analysis by DGIdb database. Table S14. Molecular docking analysis. [file 12916_2026_4677_MOESM2_ESM.zip › Additional file 2/Table S1.xlsx]

## Sheet: Sheet1
Table S1. Data sources
Phenotypes	Sample Size			Source	Reference
	Case	Control	Totalsize		PMID
Alcohol Use Dependence (AlcUD)	11569	34999	46568	PGC	30482948
Nicotine Use Dependence (NicUD)	10287	234603	244890	GSCAN	33144568
Cannabis Use Disorder (CanUD)	14080	343726	357806	PGC	33096046
Aspirin Use (AspU)	61583	50427	112010	UKBiobank	31015401
Opioid Use (OpiU)	22982	55826	78808	UKBiobank	31015401
Hypnotics Use (HypU)	77222	376511	453733	FinnGen	/
Coffee intake (CofU)	/	/	428860	UKBiobank	/
Tea intake (TeaU)	/	/	447485	UKBiobank	/
Glioma (GLIOMA)	12488	18169	30657	Melin B. et al.	28346443
Low-grade glioma (LGG)	5820	18169	23989	Melin B. et al.	28346443
Glioblastoma (GBM)	6183	18169	24352	Melin B. et al.	28346443
Esophageal adenocarcinoma (EAC)	4112	17159	21271	Gharahkhani P. et al.	27527254
Lung carcinoma (LC)	29266	56450	85716	ILCCO	28604730
Lung squamous cell carcinoma (LUSC)	7426	55627	63053	ILCCO	28604730
Lung adenocarcinoma (LUAD)	11273	55483	66756	ILCCO	28604730
Small cell lung carcinoma (SCLC)	2664	21444	24108	ILCCO	28604730
Breast cancer (BRCA)	122977	105974	228951	BCAC	29059683
ER-positive breast cancer (ER+ BRCA)	69501	105974	175475	BCAC	29059683
ER-negative breast cancer (ER– BRCA)	21,468	105,974	127442	BCAC	29059683
Colon cancer (COAD)	3793	410350	414143	Rashkin S. et al.	32887889
Rectal cancer (READ)	2091	410350	412441	Rashkin S. et al.	32887889
Bladder cancer (BLCA)	2242	410350	412592	Rashkin S. et al.	32887889
Renal cell cancer (RCC)	1338	410350	411688	Rashkin S. et al.	32887889
Prostate cancer (PRAD)	79148	61106	140254	PRACTICAL	29892016
Cervical cancer (CESC)	6563	410350	416913	Rashkin S. et al.	32887889
Endometrial cancer (UCEC)	2037	410350	412387	Rashkin S. et al.	32887889
Ovarian cancer (OCAC)	25509	40941	66450	OCAC	28346442
Malignant melanoma (MELA)	6777	410350	417127	Rashkin S. et al.	32887889
Note: Abbreviations:
Psychiatric Genomics Consortium (PGC)
GWAS & Sequencing Consortium of Alcohol and Nicotine use (GSCAN)
International Lung Cancer Consortium (ILCCO)
The Breast Cancer Association Consortium (BCAC)
The Prostate Cancer Association Group to Investigate Cancer Associated Alterations in the Genome (PRACTICAL)
The Ovarian Cancer Association Consortium (OCAC)
