# Supplementary material for: Shared genetic architecture of psychoactive substance use and pan-cancer: insights from a large‑scale genome‑wide cross‑trait analysis
Source: BMC Med. 2026 Feb 5;24:124. doi: 10.1186/s12916-026-04677-3 (PMC12930682; doi:10.1186/s12916-026-04677-3)
Supplement: Supplementary file 2 — Additional file 2. Tables S1–S14. Table S1. Data sources. Table S2. Genetic correlation analysis conducted by LDSC and HDL. Table S3. Shared pleiotropic loci identified by PLACO. Table S4. Shared pleiotropic loci among different trait-pairs. Table S5. MAGMA Gene-set analysis. Table S6. MAGMA tissue-specific analysis. Table S7. Tissue-specific pleiotropic genes. Table S8. Hub pleiotropic genes across multiple trait-pairs. Table S9. Causal association analysis by MR method. Table S10. Summary of CAUSE results. Table S11. Two-step Mendelian randomization mediation analysis. Table S12. Phenome-Wide Association Study. Table S13. Drug target analysis by DGIdb database. Table S14. Molecular docking analysis. [file 12916_2026_4677_MOESM2_ESM.zip › Additional file 2/Table S10.xlsx]

## Sheet: PSU-Cancer
Table S10 Summary of CAUSE results
Exposures	Outcomes	Model	Gamma	Eta	q	P value
AlcUD	BRCA ER-	sharing	NA	0.28 (0.15, 0.45)	0.32 (0.18, 0.50)	0.187591
		causal	0.15 (0.07, 0.22)	-0.14 (-0.80, 0.45)	0.05 (0.01, 0.08)	0.296418
AlcUD	LC	sharing	NA	0.91 (0.46, 1.28)	0.15 (0.05, 0.22)	0.18962
		causal	0.29 (0.21, 0.40)	-0.04 (-1.23, 1.05)	0.03 (0.01, 0.06)	0.179232
AlcUD	LUSC	sharing	NA	-0.12 (-0.98, 0.95)	0.02 (0.00, 0.04)	0.111763
		causal	0.24 (0.18, 0.33)	-0.21 (-2.05, 1.10)	0.04 (0.01, 0.06)	0.164809
AlcUD	OCAC	sharing	NA	0.42 (-1.20, 1.88)	0.03 (0.01, 0.05)	0.0304695
		causal	0.05 (-0.03, 0.15)	0.18 (-0.83, 1.52)	0.03 (0.00, 0.05)	0.00132519
NicUD	BLCA	sharing	NA	0.34 (0.21, 0.49)	0.41 (0.25, 0.63)	0.205198
		causal	0.20 (0.12, 0.28)	-0.95 (-2.10, 1.12)	0.04 (0.01, 0.06)	0.217847
NicUD	LC	sharing	NA	0.58 (-0.55, 2.00)	0.06 (0.02, 0.10)	0.0420138
		causal	0.32 (0.04, 0.61)	0.52 (-3.80, 5.10)	0.05 (0.01, 0.08)	0.0231987
NicUD	LUSC	sharing	NA	-0.08 (-0.60, 0.85)	0.05 (0.01, 0.07)	0.298641
		causal	-0.02 (-0.10, 0.04)	0.07 (-1.20, 1.30)	0.03 (0.00, 0.05)	0.186702
NicUD	LUAD	sharing	NA	0.27 (-1.40, 2.10)	0.03 (0.01, 0.06)	0.249783
		causal	0.02 (-0.05, 0.11)	0.14 (-1.40, 1.30)	0.03 (0.01, 0.05)	0.210986
CanUD	CESC	sharing	NA	0.31 (0.18, 0.52)	0.28 (0.16, 0.47)	0.0901733
		causal	0.13 (0.07, 0.20)	0.16 (-1.55, 1.62)	0.03 (0.00, 0.05)	0.251248
CanUD	LC	sharing	NA	0.87 (-0.65, 1.50)	0.05 (0.01, 0.08)	0.282179
		causal	0.15 (0.01, 0.33)	0.22 (-1.30, 1.90)	0.03 (0.01, 0.06)	0.307154
CanUD	LUSC	sharing	NA	0.13 (-0.90, 1.04)	0.03 (0.00, 0.04)	0.419857
		causal	-0.02 (-0.08, 0.03)	0.09 (-1.60, 1.00)	0.03 (0.01, 0.06)	0.196505
CanUD	LUAD	sharing	NA	-0.11 (-2.30, 1.15)	0.03 (0.00, 0.05)	0.183268
		causal	-0.05 (-0.10, 0.03)	0.03 (-2.25, 1.52)	0.02 (0.00, 0.04)	0.15311
OpiU	BRCA ER-	sharing	NA	0.28 (-1.80, 2.20)	0.03 (0.00, 0.05)	0.192683
		causal	-0.01 (-0.09, 0.05)	0.11 (-1.43, 1.28)	0.03 (0.01, 0.05)	0.238193
OpiU	LC	sharing	NA	-0.12 (-1.10, 1.30)	0.04 (0.01, 0.07)	0.364282
		causal	0.04 (-0.06, 0.16)	0.03 (-1.50, 1.10)	0.03 (0.01, 0.05)	0.405713
OpiU	LUSC	sharing	NA	0.63 (-2.10, 2.60)	0.04 (0.01, 0.06)	0.217985
		causal	0.12 (-0.12, 0.40)	0.45 (-2.80, 2.45)	0.04 (0.01, 0.07)	0.198217
CofU	BRCA	sharing	NA	-0.30 (-2.10, 2.00)	0.03 (0.00, 0.05)	0.127894
		causal	0.09 (-0.05, 0.24)	0.10 (-1.40, 2.00)	0.04 (0.01, 0.06)	0.182307
CofU	BRCA ER-	sharing	NA	0.34 (0.22, 0.47)	0.37 (0.22, 0.55)	0.235972
		causal	0.11 (0.06, 0.17)	0.04 (−0.55, 0.64)	0.06 (0.02, 0.09)	0.139827
CofU	BRCA ER+	sharing	NA	0.81 (0.44, 1.21)	0.23 (0.04, 0.41)	0.313982
		causal	0.21 (0.09, 0.35)	0.02 (−0.33, 0.48)	0.05 (0.02, 0.08)	0.204581
TeaU	BRCA	sharing	NA	−0.13 (−0.92, 0.64)	0.05 (0.01, 0.09)	0.234168
		causal	−0.04 (−0.09, 0.03)	0.21 (−1.16, 0.95)	0.04 (0.02, 0.07)	0.309815
TeaU	EAC	sharing	NA	0.62 (0.18, 0.99)	0.06 (0.03, 0.10)	0.201879
		causal	0.24 (0.13, 0.34)	−0.19 (−1.12, 0.65)	0.04 (0.01, 0.07)	0.23859
TeaU	LC	sharing	NA	0.28 (−0.34, 1.18)	0.07 (0.01, 0.12)	0.219841
		causal	0.07 (−0.02, 0.18)	0.03 (−0.99, 0.98)	0.05 (0.02, 0.08)	0.0992714
TeaU	LUSC	sharing	NA	0.36 (0.18, 0.53)	0.47 (0.29, 0.65)	0.236205
		causal	0.17 (0.09, 0.24)	0.05 (−0.92, 1.02)	0.03 (0.01, 0.05)	0.269158
TeaU	LUAD	sharing	NA	0.31 (−0.62, 1.08)	0.08 (0.03, 0.14)	0.312875
		causal	0.28 (0.05, 0.48)	0.10 (−1.95, 2.04)	0.07 (0.04, 0.10)	0.221579

## Sheet: Cancer-PSU
Exposures	Outcomes	Model	Gamma	Eta	q	P value
BRCA ER-	AlcUD	sharing	NA	−0.18 (−0.87, 0.39)	0.06 (0.02, 0.10)	0.345809
		causal	−0.02 (−0.10, 0.04)	0.15 (−0.66, 0.83)	0.05 (0.03, 0.08)	0.428138
LC	AlcUD	sharing	NA	0.48 (0.14, 0.83)	0.11 (0.06, 0.16)	0.204984
		causal	0.12 (0.01, 0.24)	0.19 (−0.99, 1.13)	0.06 (0.02, 0.09)	0.605173
LUSC	AlcUD	sharing	NA	0.23 (−0.56, 0.98)	0.05 (0.01, 0.09)	0.0987123
		causal	0.04 (−0.03, 0.11)	0.04 (−1.24, 1.11)	0.03 (0.01, 0.06)	0.172548
OCAC	AlcUD	sharing	NA	0.26 (0.14, 0.47)	0.34 (0.21, 0.51)	0.618937
		causal	0.11 (0.05, 0.17)	0.03 (−0.76, 0.92)	0.05 (0.03, 0.08)	0.327195
BLCA	NicUD	sharing	NA	0.77 (0.35, 1.21)	0.19 (0.07, 0.31)	0.389765
		causal	0.15 (0.01, 0.28)	0.12 (−1.27, 1.56)	0.07 (0.04, 0.09)	0.207513
LC	NicUD	sharing	NA	−0.11 (−0.91, 0.64)	0.06 (0.03, 0.10)	0.245302
		causal	−0.06 (−0.14, 0.03)	0.10 (−0.61, 0.81)	0.04 (0.02, 0.06)	0.319828
LUSC	NicUD	sharing	NA	−0.03 (−2.26, 1.05)	0.03 (0.02, 0.06)	0.200184
		causal	−0.05 (−0.15, 0.05)	0.03 (−1.87, 1.94)	0.02 (0.01, 0.04)	0.225984
LUAD	NicUD	sharing	NA	0.21 (−1.01, 0.87)	0.04 (0.02, 0.06)	0.192736
		causal	−0.01 (−0.10, 0.07)	0.08 (−1.38, 1.34)	0.03 (0.01, 0.05)	0.0756182
CESC	CanUD	sharing	NA	0.31 (0.13, 0.48)	0.26 (0.12, 0.42)	0.523198
		causal	0.16 (0.03, 0.28)	0.12 (−0.78, 1.11)	0.06 (0.02, 0.08)	0.266709
LC	CanUD	sharing	NA	0.61 (−2.19, 1.35)	0.05 (0.03, 0.08)	0.321847
		causal	0.08 (−0.12, 0.27)	0.04 (−1.81, 1.88)	0.04 (0.02, 0.06)	0.438275
LUSC	CanUD	sharing	NA	−0.24 (−1.37, 0.85)	0.06 (0.02, 0.10)	0.182944
		causal	0.09 (−0.06, 0.25)	0.03 (−1.29, 1.42)	0.03 (0.01, 0.05)	0.160274
LUAD	CanUD	sharing	NA	0.28 (−0.55, 1.12)	0.07 (0.02, 0.10)	0.136105
		causal	0.29 (0.06, 0.49)	0.11 (−2.01, 2.11)	0.06 (0.04, 0.08)	0.473865
BRCA ER-	OpiU	sharing	NA	−0.15 (−0.83, 0.40)	0.06 (0.02, 0.09)	0.514399
		causal	−0.01 (−0.07, 0.06)	0.14 (−0.54, 0.76)	0.05 (0.03, 0.07)	0.329582
LC	OpiU	sharing	NA	0.52 (0.22, 0.93)	0.10 (0.05, 0.16)	0.294218
		causal	0.10 (0.00, 0.22)	0.08 (−0.85, 1.12)	0.04 (0.02, 0.06)	0.206315
LUSC	OpiU	sharing	NA	0.25 (−0.48, 1.11)	0.06 (0.02, 0.09)	0.173894
		causal	0.03 (−0.06, 0.11)	0.11 (−1.42, 1.39)	0.03 (0.01, 0.05)	0.112739
BRCA	CofU	sharing	NA	0.24 (0.13, 0.45)	0.31 (0.18, 0.49)	0.174208
		causal	0.10 (0.03, 0.17)	0.04 (−0.72, 0.95)	0.05 (0.03, 0.08)	0.110874
BRCA ER-	CofU	sharing	NA	0.81 (0.29, 1.27)	0.20 (0.06, 0.33)	0.321986
		causal	0.17 (0.02, 0.33)	0.09 (−1.39, 1.52)	0.07 (0.03, 0.09)	0.400167
BRCA ER+	CofU	sharing	NA	−0.09 (−0.87, 0.58)	0.05 (0.02, 0.09)	0.214906
		causal	−0.03 (−0.11, 0.05)	0.08 (−0.77, 0.87)	0.04 (0.02, 0.06)	0.228361
BRCA	TeaU	sharing	NA	−0.02 (−2.13, 1.16)	0.04 (0.02, 0.06)	0.297184
		causal	−0.06 (−0.15, 0.04)	0.05 (−2.00, 2.05)	0.03 (0.01, 0.04)	0.193048
EAC	TeaU	sharing	NA	0.24 (−1.08, 0.92)	0.05 (0.02, 0.07)	0.246781
		causal	−0.02 (−0.10, 0.06)	0.06 (−1.35, 1.38)	0.02 (0.01, 0.05)	0.203672
LC	TeaU	sharing	NA	0.29 (0.12, 0.45)	0.24 (0.10, 0.39)	0.0853095
		causal	0.13 (0.02, 0.25)	0.11 (−0.80, 1.02)	0.05 (0.02, 0.07)	0.211983
LUSC	TeaU	sharing	NA	0.58 (−2.01, 1.29)	0.06 (0.03, 0.09)	0.253919
		causal	0.09 (−0.14, 0.28)	0.06 (−1.63, 1.71)	0.04 (0.02, 0.06)	0.299847
LUAD	TeaU	sharing	NA	−0.21 (−1.25, 0.89)	0.05 (0.01, 0.09)	0.234219
		causal	0.10 (−0.03, 0.23)	0.05 (−1.12, 1.30)	0.03 (0.01, 0.05)	0.185761
