# Supplementary material for: Shared genetic architecture of psychoactive substance use and pan-cancer: insights from a large‑scale genome‑wide cross‑trait analysis
Source: BMC Med. 2026 Feb 5;24:124. doi: 10.1186/s12916-026-04677-3 (PMC12930682; doi:10.1186/s12916-026-04677-3)
Supplement: Supplementary file 2 — Additional file 2. Tables S1–S14. Table S1. Data sources. Table S2. Genetic correlation analysis conducted by LDSC and HDL. Table S3. Shared pleiotropic loci identified by PLACO. Table S4. Shared pleiotropic loci among different trait-pairs. Table S5. MAGMA Gene-set analysis. Table S6. MAGMA tissue-specific analysis. Table S7. Tissue-specific pleiotropic genes. Table S8. Hub pleiotropic genes across multiple trait-pairs. Table S9. Causal association analysis by MR method. Table S10. Summary of CAUSE results. Table S11. Two-step Mendelian randomization mediation analysis. Table S12. Phenome-Wide Association Study. Table S13. Drug target analysis by DGIdb database. Table S14. Molecular docking analysis. [file 12916_2026_4677_MOESM2_ESM.zip › Additional file 2/Table S11.xlsx]

## Sheet: HOXB2
Table S11 Two-step Mendelian randomization mediation analysis
Parameter	Estimate	SE	P_value	CI_lower	CI_upper
b1 (HOXB2→AlcUD)	0.00909418	0.00421233	0.0308548	0.000838154	0.0173502
b2 (AlcUD→OCAC)	0.19557	0.0594288	0.000998947	0.0790913	0.312048
b3 (HOXB2→OCAC total)	-0.0923481	0.0180445	3.09127e-07	-0.127715	-0.0569815
b_indirect (b1*b2)	0.00177854	0.000985265	0.0710521	-0.000152539	0.00370963
proportion_mediated (b1*b2 / b3)	-0.0192591
b_direct (b3 - b1*b2)	-0.0941266

## Sheet: EFCAB5
Table S14 Two-step Mendelian randomization mediation analysis
Parameter	Estimate	SE	P_value	CI_lower	CI_upper
b1 (EFCAB5→NicUD)	0.0175235	0.0220289	0.426335	-0.0256523	0.0606993
b2 (NicUD→LC)	0.116971	0.0544792	0.0317878	0.0101933	0.223748
b3 (EFCAB5→LC total)	0.0618193	0.0254694	0.0152157	0.0119003	0.111738
b_indirect (b1*b2)	0.00204974	0.0027479	0.45571	-0.00333604	0.00743552
proportion_mediated (b1*b2 / b3)	0.0331569
b_direct (b3 - b1*b2)	0.0597696

## Sheet: NSRP1
Table S14 Two-step Mendelian randomization mediation analysis
Parameter	Estimate	SE	P_value	CI_lower	CI_upper
b1 (NSRP1→NicUD)	0.0167325	0.0405301	0.679723	-0.062705	0.0961701
b2 (NicUD→LC)	0.116971	0.0544792	0.0317878	0.0101933	0.223748
b3 (NSRP1→LC total)	0.107898	0.0328241	0.00101198	0.0435645	0.172232
b_indirect (b1*b2)	0.00195721	0.00482768	0.685173	-0.00750486	0.0114193
proportion_mediated (b1*b2 / b3)	0.0181394
b_direct (b3 - b1*b2)	0.105941

## Sheet: ZDHHC4
Table S14 Two-step Mendelian randomization mediation analysis
Parameter	Estimate	SE	P_value	CI_lower	CI_upper
b1 (ZDHHC4→NicUD)	0.0111399	0.0239453	0.641773	-0.035792	0.0580717
b2 (NicUD→LC)	0.116971	0.0544792	0.0317878	0.0101933	0.223748
b3 (ZDHHC4→LC total)	0.0565134	0.0193444	0.00348426	0.018599	0.0944278
b_indirect (b1*b2)	0.00130304	0.00286589	0.649346	-0.004314	0.00692007
proportion_mediated (b1*b2 / b3)	0.0230571
b_direct (b3 - b1*b2)	0.0552104
