# Supplementary material for: Shared genetic architecture of psychoactive substance use and pan-cancer: insights from a large‑scale genome‑wide cross‑trait analysis
Source: BMC Med. 2026 Feb 5;24:124. doi: 10.1186/s12916-026-04677-3 (PMC12930682; doi:10.1186/s12916-026-04677-3)
Supplement: Supplementary file 2 — Additional file 2. Tables S1–S14. Table S1. Data sources. Table S2. Genetic correlation analysis conducted by LDSC and HDL. Table S3. Shared pleiotropic loci identified by PLACO. Table S4. Shared pleiotropic loci among different trait-pairs. Table S5. MAGMA Gene-set analysis. Table S6. MAGMA tissue-specific analysis. Table S7. Tissue-specific pleiotropic genes. Table S8. Hub pleiotropic genes across multiple trait-pairs. Table S9. Causal association analysis by MR method. Table S10. Summary of CAUSE results. Table S11. Two-step Mendelian randomization mediation analysis. Table S12. Phenome-Wide Association Study. Table S13. Drug target analysis by DGIdb database. Table S14. Molecular docking analysis. [file 12916_2026_4677_MOESM2_ESM.zip › Additional file 2/Table S12.xlsx]

## Sheet: HOXB2
Outcome Id	Description	N	-log10(P)	P-Value	P-Value (Bonferroni)
cont_v24	Red blood cell (erythrocyte) count	401820	13.78	1.7e-14	2.7e-11
cont_v25	Haemoglobin concentration	401819	11.94	1.2e-12	1.9e-09
cont_v26	Haematocrit percentage	401820	11.7	2e-12	3.2e-09

## Sheet: AK9
Outcome Id	Description	N	-log10(P)	P-Value	P-Value (Bonferroni)
cont_v27	Mean corpuscular volume	401819	81.86	1.4e-82	2.2e-79
cont_v28	Mean corpuscular haemoglobin	401813	81.48	3.3e-82	5.4e-79
cont_v30	Red blood cell (erythrocyte) distribution width	401817	57.62	2.4e-58	3.9e-55
cont_v24	Red blood cell (erythrocyte) count	401820	37.29	5.1e-38	8.3e-35
cont_v41	Lymphocyte percentage	401127	18.94	1.1e-19	1.8e-16
cont_v43	Neutrophill percentage	401127	18.3	5e-19	8.2e-16
cont_v7	Basal metabolic rate (baseline)	405857	13.93	1.2e-14	1.9e-11
cont_v50	Mean sphered cell volume	395235	12.27	5.3e-13	8.7e-10
cont_v49	Mean reticulocyte volume	395457	12.08	8.3e-13	1.3e-09
cont_v47	Reticulocyte percentage	395457	11.39	4.1e-12	6.7e-09
cont_v52	High light scatter reticulocyte percentage	395235	11.32	4.8e-12	7.7e-09
cont_v37	Neutrophill count	401122	10.9	1.3e-11	2e-08

## Sheet: ABCC5
Outcome Id	Description	N	-log10(P)	P-Value	P-Value (Bonferroni)
cont_v31	Platelet count	401817	65.13	7.3e-66	1.2e-62
cont_v32	Platelet crit	401632	58.87	1.4e-59	2.2e-56
cont_v33	Mean platelet (thrombocyte) volume	401812	14.86	1.4e-15	2.3e-12
cont_v34	Platelet distribution width	401631	14.15	7e-15	1.1e-11

## Sheet: ERN1
Outcome Id	Description	N	-log10(P)	P-Value	P-Value (Bonferroni)
cont_v71	IGF-1	392954	68.61	2.5e-69	4e-66

## Sheet: ERC2
Outcome Id	Description	N	-log10(P)	P-Value	P-Value (Bonferroni)
cont_v33	Mean platelet (thrombocyte) volume	401812	161.16	6.9e-162	1.1e-158
cont_v31	Platelet count	401817	61.82	1.5e-62	2.5e-59
cont_v21	FEV1/ FVC ratio Z-score	331069	15.81	1.6e-16	2.5e-13
cont_v24	Red blood cell (erythrocyte) count	401820	11.97	1.1e-12	1.7e-09

## Sheet: P4HTM
Outcome Id	Description	N	-log10(P)	P-Value	P-Value (Bonferroni)
cont_v52	High light scatter reticulocyte percentage	395235	148.71	1.9e-149	3.2e-146
cont_v53	High light scatter reticulocyte count	395234	147.86	1.4e-148	2.3e-145
cont_v47	Reticulocyte percentage	395457	110.36	4.3e-111	7e-108
cont_v51	Immature reticulocyte fraction	395234	99.07	8.5e-100	1.4e-96
cont_v48	Reticulocyte count	395457	93.16	6.9e-94	1.1e-90
cont_v44	Eosinophill percentage	401127	27.36	4.4e-28	7.1e-25
cont_v9	Pulse rate (baseline)	412733	25.95	1.1e-26	1.8e-23
cont_v69	Glycated haemoglobin (HbA1c)	395008	24.3	5.1e-25	8.2e-22
cont_v38	Eosinophill count	401122	21.99	1e-22	1.7e-19
cont_v27	Mean corpuscular volume	401819	21.6	2.5e-22	4e-19
cont_v77	SHBG	359210	20.27	5.4e-21	8.8e-18
cont_v5	Body mass index (baseline)	411767	19.44	3.6e-20	5.9e-17
cont_v82	Urate	394508	18.86	1.4e-19	2.3e-16
cont_v28	Mean corpuscular haemoglobin	401813	17.61	2.5e-18	4e-15
cont_v64	Creatinine	394785	17.52	3e-18	4.9e-15
cont_v66	Cystatin C	394944	16.72	1.9e-17	3.1e-14
cont_v65	C-reactive protein	394160	15.06	8.7e-16	1.4e-12
cont_v3	Body fat percentage (baseline)	405649	12.42	3.8e-13	6.2e-10
cont_v49	Mean reticulocyte volume	395457	12.33	4.6e-13	7.5e-10
cont_v35	Lymphocyte count	401122	12.15	7e-13	1.1e-09
cont_v50	Mean sphered cell volume	395235	11.85	1.4e-12	2.3e-09
cont_v23	White blood cell (leukocyte) count	401545	11.38	4.1e-12	6.7e-09
cont_v2	Waist-to-hip ratio (baseline)	412316	11.3	5.1e-12	8.2e-09

## Sheet: SH2B1
Outcome Id	Description	N	-log10(P)	P-Value	P-Value (Bonferroni)
cont_v6	Hip circumference (baseline)	412355	42.9	1.3e-43	2e-40
cont_v8	Waist circumference	412401	40.78	1.7e-41	2.7e-38
cont_v3	Body fat percentage (baseline)	405649	40.49	3.3e-41	5.3e-38
cont_v5	Body mass index (baseline)	411767	29.6	2.5e-30	4.1e-27
cont_v33	Mean platelet (thrombocyte) volume	401812	20.17	6.8e-21	1.1e-17
cont_v7	Basal metabolic rate (baseline)	405857	19.9	1.3e-20	2.1e-17
cont_v31	Platelet count	401817	18.78	1.7e-19	2.7e-16
cont_v79	Testosterone	358475	17.09	8.1e-18	1.3e-14
cont_v32	Platelet crit	401632	14.13	7.5e-15	1.2e-11
cont_v27	Mean corpuscular volume	401819	13.38	4.2e-14	6.8e-11
cont_v24	Red blood cell (erythrocyte) count	401820	11.2	6.3e-12	1e-08
cont_v71	IGF-1	392954	10.29	5.2e-11	8.4e-08

## Sheet: NSRP1
Outcome Id	Description	N	-log10(P)	P-Value	P-Value (Bonferroni)
cont_v33	Mean platelet (thrombocyte) volume	401812	134.75	1.8e-135	2.9e-132
cont_v31	Platelet count	401817	33.27	5.3e-34	8.6e-31
cont_v17	Forced expiratory volume in 1-second (FEV1), predicted	133696	27.36	4.4e-28	7.1e-25
cont_v21	FEV1/ FVC ratio Z-score	331069	23.87	1.3e-24	2.2e-21
cont_v36	Monocyte count	401122	23.7	2e-24	3.3e-21
cont_v7	Basal metabolic rate (baseline)	405857	21.39	4.1e-22	6.6e-19
cont_v23	White blood cell (leukocyte) count	401545	15.03	9.3e-16	1.5e-12

## Sheet: ZDHHC4
Outcome Id	Description	N	-log10(P)	P-Value	P-Value (Bonferroni)
cont_v23	White blood cell (leukocyte) count	401545	13.47	3.4e-14	5.5e-11
cont_v37	Neutrophill count	401122	13.13	7.4e-14	1.2e-10

## Sheet: EFCAB5
Outcome Id	Description	N	-log10(P)	P-Value	P-Value (Bonferroni)
cont_v33	Mean platelet (thrombocyte) volume	401812	187.18	6.6e-188	1.1e-184
cont_v31	Platelet count	401817	44.97	1.1e-45	1.7e-42
cont_v21	FEV1/ FVC ratio Z-score	331069	26.61	2.4e-27	4e-24
cont_v36	Monocyte count	401122	24.55	2.8e-25	4.6e-22
cont_v7	Basal metabolic rate (baseline)	405857	15.96	1.1e-16	1.8e-13
cont_v17	Forced expiratory volume in 1-second (FEV1), predicted	133696	15.67	2.1e-16	3.4e-13
cont_v23	White blood cell (leukocyte) count	401545	14.6	2.5e-15	4e-12
cont_v3	Body fat percentage (baseline)	405649	11.86	1.4e-12	2.3e-09

[truncated: 8 more sheets: EFNA1, TM6SF2, ADAL, HNRNPH1, MTMR3, LEKR1, USP37, NUMBL]
