# Supplementary material for: Shared genetic architecture of psychoactive substance use and pan-cancer: insights from a large‑scale genome‑wide cross‑trait analysis
Source: BMC Med. 2026 Feb 5;24:124. doi: 10.1186/s12916-026-04677-3 (PMC12930682; doi:10.1186/s12916-026-04677-3)
Supplement: Supplementary file 2 — Additional file 2. Tables S1–S14. Table S1. Data sources. Table S2. Genetic correlation analysis conducted by LDSC and HDL. Table S3. Shared pleiotropic loci identified by PLACO. Table S4. Shared pleiotropic loci among different trait-pairs. Table S5. MAGMA Gene-set analysis. Table S6. MAGMA tissue-specific analysis. Table S7. Tissue-specific pleiotropic genes. Table S8. Hub pleiotropic genes across multiple trait-pairs. Table S9. Causal association analysis by MR method. Table S10. Summary of CAUSE results. Table S11. Two-step Mendelian randomization mediation analysis. Table S12. Phenome-Wide Association Study. Table S13. Drug target analysis by DGIdb database. Table S14. Molecular docking analysis. [file 12916_2026_4677_MOESM2_ESM.zip › Additional file 2/Table S13.xlsx]

## Sheet: Sheet1
Table S13 Drug target analysis by DGIdb database
Gene	Drug	Regulatory approval	Interaction score
CHRNA2	PIPECURONIUM	Approved	7.5011
CHRNA2	METOCURINE	Approved	5.00073
CHRNA2	MIVACURIUM	Approved	2.50037
CHRNA2	DOXACURIUM	Approved	2.50037
CHRNA2	ATRACURIUM	Approved	2.50037
CHRNA2	GANTACURIUM	Not Approved	2.50037
CHRNA2	DECAMETHONIUM	Approved	1.66691
CHRNA2	PANCURONIUM	Approved	1.66691
CHRNA2	ROCURONIUM	Approved	1.07159
CHRNA2	CISATRACURIUM BESYLATE	Approved	0.937637
CHRNA2	METOCURINE IODIDE	Approved	0.833455
CHRNA2	LEVALLORPHAN	Approved	0.833455
CHRNA2	CARBAMOYLCHOLINE	Approved	0.75011
CHRNA2	DOXACURIUM CHLORIDE	Approved	0.71439
CHRNA2	TROPICAMIDE	Approved	0.681918
CHRNA2	BIPERIDEN	Approved	0.625091
CHRNA2	CYTISINE	Not Approved	0.500073
CHRNA2	GALLAMINE TRIETHIODIDE	Approved	0.454612
CHRNA2	MECAMYLAMINE	Approved	0.416728
CHRNA2	VECURONIUM BROMIDE	Approved	0.357195
CHRNA2	NICOTINE POLACRILEX	Approved	0.108712
HRH3	CHEMBL:CHEMBL565540	Not Approved	1.54434
HRH3	GSK-189254	Not Approved	1.54434
HRH3	VUF14862	Not Approved	0.772172
HRH3	BODILISANT	Not Approved	0.772172
HRH3	JNJ-39220675	Not Approved	0.772172
HRH3	A-304121	Not Approved	0.772172
HRH3	PF-03654764	Not Approved	0.772172
HRH3	GSK-1004723	Not Approved	0.772172
HRH3	IMMETHRIDINE	Not Approved	0.772172
HRH3	CIPRALISANT	Not Approved	0.772172
HRH3	VUF 8328	Not Approved	0.772172
HRH3	IODOPROXYFAN	Not Approved	0.772172
HRH3	GR 175737	Not Approved	0.772172
HRH3	MK-0249	Not Approved	0.772172
HRH3	UCL-2138	Not Approved	0.772172
HRH3	ABT-288	Not Approved	0.772172
HRH3	GT2394	Not Approved	0.772172
HRH3	JB 98064	Not Approved	0.772172
HRH3	IMPENTAMINE	Not Approved	0.772172
HRH3	COMPOUND 3A	Not Approved	0.772172
HRH3	GSK334429	Not Approved	0.772172
HRH3	FUB 349	Not Approved	0.772172
HRH3	[123I]IODOPROXYFAN	Not Approved	0.772172
HRH3	A331440	Not Approved	0.772172
HRH3	ENERISANT	Not Approved	0.772172
HRH3	IRDABISANT	Not Approved	0.772172
HRH3	JNJ-17216498	Not Approved	0.772172
HRH3	PITOLISANT HYDROCHLORIDE	Approved	0.772172
HRH3	CIPRALISANT MALEATE	Not Approved	0.772172
HRH3	GSK239512	Not Approved	0.772172
HRH3	VUF14738	Not Approved	0.772172
HRH3	SUVN-G3031	Not Approved	0.772172
HRH3	BETAHISTINE	Approved	0.772172
HRH3	PROXYFAN	Not Approved	0.772172
HRH3	SUVN-G3031	Not Approved	0.772172
HRH3	VUF 4904	Not Approved	0.772172
HRH3	PF-03654746	Not Approved	0.772172
HRH3	BAVISANT	Not Approved	0.772172
HRH3	PF-03654746	Not Approved	0.772172
HRH3	IMBUTAMINE	Not Approved	0.772172
HRH3	VUF 5207	Not Approved	0.772172
HRH3	PITOLISANT	Approved	0.463303
HRH3	IMMEPIP	Not Approved	0.386086
HRH3	ST-1505	Not Approved	0.386086
HRH3	A-317920	Not Approved	0.386086
HRH3	ST-1478	Not Approved	0.386086
HRH3	METHIMEPIP	Not Approved	0.386086
HRH3	DIMAPRIT	Not Approved	0.386086
HRH3	(S)-&ALPHA;-METHYLHISTAMINE	Not Approved	0.386086
HRH3	A-349821	Not Approved	0.386086
HRH3	JNJ-5207852	Not Approved	0.386086
HRH3	N-[3H]METHYLHISTAMINE	Not Approved	0.257391
HRH3	ABT-239	Not Approved	0.257391
HRH3	(R)-&ALPHA;-METHYLHISTAMINE	Not Approved	0.257391
HRH3	BURIMAMIDE	Not Approved	0.257391
HRH3	ADRIFORANT	Not Approved	0.257391
HRH3	MK-0249	Not Approved	0.193043
HRH3	JNJ-39758979	Not Approved	0.193043
HRH3	CIPROXIFAN	Not Approved	0.193043
HRH3	CONESSINE	Not Approved	0.193043
HRH3	IMPROMIDINE	Not Approved	0.193043
HRH3	IODOPHENPROPIT	Not Approved	0.193043
HRH3	ST-1006	Not Approved	0.193043
HRH3	INCB-38579	Not Approved	0.193043
HRH3	IMETIT	Not Approved	0.128695
HRH3	THIOPERAMIDE	Not Approved	0.0965215
HRH3	CLOBENPROPIT	Not Approved	0.0857968
HRH3	HISTAMINE	Approved	0.0593978
PTK6	SB202190	Not Approved	0.364637
PTK6	TAK-715	Not Approved	0.273477
PTK6	CP-547632	Not Approved	0.14917
PTK6	CEDIRANIB	Not Approved	0.119336
PTK6	VANDETANIB	Approved	0.113163
PTK6	DASATINIB ANHYDROUS	Approved	0.0852397
PTK6	TAMATINIB	Not Approved	0.0810304
PTK6	NVP-TAE684	Not Approved	0.0637229
