# Supplementary material for: Shared genetic architecture of psychoactive substance use and pan-cancer: insights from a large‑scale genome‑wide cross‑trait analysis
Source: BMC Med. 2026 Feb 5;24:124. doi: 10.1186/s12916-026-04677-3 (PMC12930682; doi:10.1186/s12916-026-04677-3)
Supplement: Supplementary file 2 — Additional file 2. Tables S1–S14. Table S1. Data sources. Table S2. Genetic correlation analysis conducted by LDSC and HDL. Table S3. Shared pleiotropic loci identified by PLACO. Table S4. Shared pleiotropic loci among different trait-pairs. Table S5. MAGMA Gene-set analysis. Table S6. MAGMA tissue-specific analysis. Table S7. Tissue-specific pleiotropic genes. Table S8. Hub pleiotropic genes across multiple trait-pairs. Table S9. Causal association analysis by MR method. Table S10. Summary of CAUSE results. Table S11. Two-step Mendelian randomization mediation analysis. Table S12. Phenome-Wide Association Study. Table S13. Drug target analysis by DGIdb database. Table S14. Molecular docking analysis. [file 12916_2026_4677_MOESM2_ESM.zip › Additional file 2/Table S14.xlsx]

## Sheet: Sheet1
Table S14 Molecular docking analysis
Gene	Drug	Binding Affinity (Kcal/mol)
CHRNA2	PIPECURONIUM	-7.8
CHRNA2	MIVACURIUM	-7.3
CHRNA2	METOCURINE	-7.1
CHRNA2	PANCURONIUM	-6.9
CHRNA2	DOXACURIUM	-6.7
CHRNA2	GANTACURIUM	-6.5
CHRNA2	DECAMETHONIUM	-6.4
CHRNA2	PANCURONIUM	-6.4
CHRNA2	ROCURONIUM	-6.3
CHRNA2	CISATRACURIUM BESYLATE	-6.2
CHRNA2	LEVALLORPHAN	-6
CHRNA2	CARBAMOYLCHOLINE	-5.6
CHRNA2	TROPICAMIDE	-5.1
CHRNA2	BIPERIDEN	-5
CHRNA2	CYTISINE	-4.9
CHRNA2	GALLAMINE TRIETHIODIDE	-4
CHRNA2	MECAMYLAMINE	-3.8
CHRNA2	VECURONIUM BROMIDE	-3.7
CHRNA2	NICOTINE POLACRILEX	-3.5
HRH3	GSK-189254	-11.4
HRH3	PF-03654746	-11.3
HRH3	JNJ-39220675	-11
HRH3	GSK-239512	-10.6
HRH3	IRDABISANT	-10.1
HRH3	PF-03654764	-10
HRH3	ENERISANT	-10
HRH3	CHEMBL565540	-9.9
HRH3	SUVN-G3031	-9.8
HRH3	GSK-1004723	-9.8
HRH3	INCB-38579	-9.7
HRH3	JNJ-5207852	-9.6
HRH3	ABT-288	-9.5
HRH3	ST-1505	-9.4
HRH3	ST-1478	-9.4
HRH3	GR-175737	-9.4
HRH3	A-317920	-9.4
HRH3	A-304121	-9.4
HRH3	VUF-14862	-9.2
HRH3	A-331440	-9.2
HRH3	CIPROXIFAN	-9.1
HRH3	VUF-14738	-9
HRH3	GT-2394	-9
HRH3	MK-0249	-8.9
HRH3	CONESSINE	-8.9
HRH3	JNJ-17216498	-8.8
HRH3	ABT-239	-8.8
HRH3	IODOPHENPROPIT	-8.7
HRH3	PITOLISANT HYDROCHLORIDE	-8.6
HRH3	CLOBENPROPIT	-8.6
HRH3	CIPRALISANT	-8.6
HRH3	CIPRALISANT MALEATE	-8.5
HRH3	ADRIFORANT	-8.5
HRH3	JB-98064	-8.4
HRH3	UCL-2138	-8.3
HRH3	PITOLISANT	-8.2
HRH3	IMPROMIDINE	-8.2
HRH3	GSK-334429	-8.2
HRH3	VUF-4904	-8.1
HRH3	THIOPERAMIDE	-8.1
HRH3	IODOPROXYFAN	-8.1
HRH3	Iiodoproxyfan	-8.1
HRH3	FUB-349	-8
HRH3	COMPOUND 3A	-8
HRH3	BAVISANT	-8
HRH3	PROXYFAN	-7.8
HRH3	ST-1006	-7.3
HRH3	METHIMEPIP	-7
HRH3	JNJ-39758979	-6.8
HRH3	IMMETHRIDINE	-6.5
HRH3	IMMEPIP	-6.5
HRH3	BURIMAMIDE	-6.5
HRH3	VUF-5207	-6
HRH3	A-349821	-6
HRH3	VUF-8328	-5.9
HRH3	IMPENTAMINE	-5.8
HRH3	BETAHISTINE	-5.7
HRH3	IMETIT	-5.4
HRH3	IMBUTAMINE	-5.4
HRH3	(S)-&ALPHA;-METHYLHISTAMINE	-5
HRH3	(R)-&ALPHA;-METHYLHISTAMINE	-4.9
HRH3	DIMAPRIT	-4.7
HRH3	N-[3H]METHYLHISTAMINE	-4.6
HRH3	HISTAMINE	-4.6
HRH3	BODILISANT	-4.1
PTK6	TAK-715	-10.7
PTK6	VANDETANIB	-10
PTK6	CEDIRANIB	-10
PTK6	SB202190	-9.4
PTK6	CP-547632	-9.4
PTK6	NVP-TAE684	-9.3
PTK6	DASATINIB ANHYDROUS	-9.3
PTK6	TAMATINIB	-8.8
