# Supplementary material for: Shared genetic architecture of psychoactive substance use and pan-cancer: insights from a large‑scale genome‑wide cross‑trait analysis
Source: BMC Med. 2026 Feb 5;24:124. doi: 10.1186/s12916-026-04677-3 (PMC12930682; doi:10.1186/s12916-026-04677-3)
Supplement: Supplementary file 2 — Additional file 2. Tables S1–S14. Table S1. Data sources. Table S2. Genetic correlation analysis conducted by LDSC and HDL. Table S3. Shared pleiotropic loci identified by PLACO. Table S4. Shared pleiotropic loci among different trait-pairs. Table S5. MAGMA Gene-set analysis. Table S6. MAGMA tissue-specific analysis. Table S7. Tissue-specific pleiotropic genes. Table S8. Hub pleiotropic genes across multiple trait-pairs. Table S9. Causal association analysis by MR method. Table S10. Summary of CAUSE results. Table S11. Two-step Mendelian randomization mediation analysis. Table S12. Phenome-Wide Association Study. Table S13. Drug target analysis by DGIdb database. Table S14. Molecular docking analysis. [file 12916_2026_4677_MOESM2_ESM.zip › Additional file 2/Table S2.xlsx]

## Sheet: AlcUD
Table S2 Genetic correlation analysis conducted by LDSC and HDL
Trait pairs	LDSC			HDL
	rg	SE	P value	rg	SE	P value
AlcUD-GLIOMA	0.0642	0.056	0.2512	0.0449	0.0482	0.352
AlcUD-LGG	0.0139	0.0574	0.8089	0.0246	0.0598	0.681
AlcUD-GBM	0.1327	0.0772	0.0858	0.1104	0.0732	0.132
AlcUD-EAC	0.0692	0.0428	0.1058	0.0638	0.0267	0.017
AlcUD-LC	0.117	0.0339	0.0006	0.1741	0.0453	0.000119
AlcUD-LUAD	0.0794	0.0429	0.0645	0.1311	0.0597	0.028
AlcUD-LUSC	0.1125	0.0474	0.0176	0.1971	0.0702	0.005
AlcUD-SCLC	0.1793	0.0512	0.00046803	0.2551	0.0129	0.149
AlcUD-BRCA	0.0152	0.0206	0.4616	0.0001	0.0119	0.991
AlcUD-BRCA ER+	-0.0113	0.0216	0.6023	-0.0198	0.0146	0.173
AlcUD-BRCA ER-	0.0919	0.0317	0.0038	0.0726	0.0219	0.000902
AlcUD-COAD	0.0785	0.0544	0.1489	0.0636	0.0467	0.173
AlcUD-READ	0.0655	0.0772	0.3957	0.0165	0.0646	0.799
AlcUD-BLCA	0.0758	0.0769	0.3244	0.1025	0.0804	0.202
AlcUD-RCC	0.1313	0.1279	0.3048	0.1577	0.1153	0.171
AlcUD-PRAD	0.0472	0.025	0.0588	0.046	0.0152	0.00247
AlcUD-CSEC	0.0604	0.0643	0.3474	0.0408	0.0455	0.37
AlcUD-UCEC	0.0744	0.0623	0.2324	0.121	0.0677	0.0739
AlcUD-OCAC	0.1185	0.0478	0.0132	0.1226	0.0307	6.52e-05
AlcUD-MELA	-0.045	0.0485	0.3533	-0.0849	0.0386	0.277
Note: rg represents genetic correlation coefficients

## Sheet: NicUD
Table S2 Genetic correlation analysis conducted by LDSC and HDL
Trait pairs	LDSC			HDL
	rg		P value	rg	SE	P value
NicUD-GLIOMA	0.0605	0.1096	0.58086	0.1142	0.0466	0.143
NicUD-LGG	0.0855	0.1465	0.55949	0.1499	0.0641	0.195
NicUD-GBM	0.0739	0.1026	0.47151	0.1028	0.0672	0.126
NicUD-EAC	0.0901	0.0794	0.2562	0.0961	0.0308	0.00182
NicUD-LC	0.6201	0.0762	3.96e-16	0.472	0.0898	1.47e-07
NicUD-LUAD	0.4196	0.0915	4.49e-06	0.4452	0.0869	3e-07
NicUD-LUSC	0.5365	0.0851	2.83e-10	0.6342	0.0422	8.15e-06
NicUD-SCLC	0.3793	0.0512	0.088	0.4329	0.1338	0.153
NicUD-BRCA	0.0318	0.0403	0.43008	0.0323	0.0141	0.0224
NicUD-BRCA ER+	0.0092	0.0422	0.82762	0.0301	0.0149	0.0435
NicUD-BRCA ER-	0.1412	0.0681	0.38064	0.0743	0.0251	0.0031
NicUD-COAD	0.1027	0.113	0.36341	0.0542	0.0455	0.233
NicUD-READ	0.2885	0.1763	0.10163	0.1548	0.0805	0.0545
NicUD-BLCA	0.5927	0.2316	0.010489	0.2271	0.0905	0.0121
NicUD-RCC	0.3684	0.2593	0.15527	0.1889	0.1199	0.115
NicUD-PRAD	0.0221	0.0475	0.64152	0.0754	0.0207	0.000271
NicUD-CSEC	0.3566	0.1248	0.42653	0.4066	0.0536	3.21e-14
NicUD-UCEC	0.2068	0.1279	0.10578	0.1039	0.0559	0.0629
NicUD-OCAC	0.0529	0.0908	0.56063	0.0378	0.0363	0.297
NicUD-MELA	0.013	0.0838	0.87647	0.1031	0.0358	0.00394
Note: rg represents genetic correlation coefficients

## Sheet: CanUD
Table S2 Genetic correlation analysis conducted by LDSC and HDL
Trait pairs	LDSC			HDL
	rg	SE	P value	rg	SE	P value
CanUD-GLIOMA	0.1063	0.0889	0.23138	0.0675	0.0872	0.439
CanUD-LGG	0.1033	0.0915	0.25913	0.1451	0.109	0.183
CanUD-GBM	0.1256	0.1198	0.29442	0.0454	0.1206	0.706
CanUD-EAC	0.0564	0.0703	0.42239	0.1312	0.0625	0.0357
CanUD-LC	0.355	0.0618	9.3842e-09	0.455	0.0107	2.13e-05
CanUD-LUAD	0.2396	0.0628	0.00013594	0.3736	0.0103	0.000288
CanUD-LUSC	0.4469	0.0851	1.4884e-07	0.6483	0.0156	3.36e-05
CanUD-SCLC	0.3173	0.0989	0.0013358	0.5266	0.0608	0.225
CanUD-BRCA	-0.0043	0.0358	0.90553	-0.0146	0.0325	0.652
CanUD-BRCA ER+	-0.0237	0.0378	0.53008	-0.0019	0.0368	0.958
CanUD-BRCA ER-	0.06	0.058	0.30094	0.0871	0.055	0.113
CanUD-COAD	-0.0744	0.0878	0.39703	-0.0692	0.0759	0.362
CanUD-READ	-0.0643	0.1197	0.59105	-0.0748	0.1519	0.623
CanUD-BLCA	0.2737	0.155	0.077429	0.2916	0.1493	0.0509
CanUD-RCC	0.1581	0.1952	0.41807	0.0016	0.1697	0.992
CanUD-PRAD	-0.0696	0.0542	0.11497	-0.1082	0.0395	0.00621
CanUD-CSEC	0.2973	0.1001	0.0029699	0.3419	0.0925	0.000217
CanUD-UCEC	-0.0517	0.1001	0.60565	-0.1304	0.133	0.327
CanUD-OCAC	0.0447	0.0792	0.57239	0.0102	0.0623	0.87
CanUD-MELA	-0.0165	0.073	0.82138	-0.0931	0.0813	0.252
Note: rg represents genetic correlation coefficients

## Sheet: OpiU
Table S2 Genetic correlation analysis conducted by LDSC and HDL
Trait pairs	LDSC			HDL
	rg	SE	P value	rg	SE	P value
OpiU-GLIOMA	0.1613	0.0931	0.083118	0.1743	0.0728	0.0167
OpiU-LGG	0.1975	0.0769	0.010231	0.2401	0.0801	0.00271
OpiU-GBM	0.0976	0.1273	0.44327	0.1419	0.1262	0.261
OpiU-EAC	0.0372	0.0688	0.58872	0.0072	0.031	0.816
OpiU-LC	0.402	0.064	3.3367e-10	0.4673	0.0107	2.04e-05
OpiU-LUAD	0.2608	0.061	1.8965e-05	0.3615	0.0104	0.000532
OpiU-LUSC	0.4831	0.0858	1.7699e-08	0.6579	0.0136	5.81e-05
OpiU-SCLC	0.4896	0.0835	4.5992e-09	0.478	0.0893	0.17
OpiU-BRCA	0.0502	0.0354	0.15674	0.0305	0.0211	0.149
OpiU-BRCA ER+	0.0095	0.0398	0.81126	0.013	0.0241	0.591
OpiU-BRCA ER-	0.1946	0.0461	2.398e-05	0.1409	0.0276	3.48e-07
OpiU-COAD	0.0245	0.085	0.77336	0.084	0.0654	0.199
OpiU-READ	0.039	0.1166	0.73785	0.0566	0.0894	0.526
OpiU-BLCA	0.1501	0.1254	0.23107	0.2587	0.1108	0.0195
OpiU-RCC	0.6305	0.2951	0.032622	0.5456	0.2132	0.105
OpiU-PRAD	-0.0416	0.0324	0.19917	-0.0666	0.0167	6.87e-05
OpiU-CSEC	0.1841	0.0914	0.044092	0.0907	0.0615	0.141
OpiU-UCEC	-0.0371	0.0849	0.66195	-0.0651	0.0845	0.441
OpiU-OCAC	-0.0292	0.0692	0.67293	-0.0108	0.0274	0.694
OpiU-MELA	-0.0843	0.0628	0.17937	-0.1256	0.0593	0.0342
Note: rg represents genetic correlation coefficients

## Sheet: AspU
Table S2 Genetic correlation analysis conducted by LDSC and HDL
Trait pairs	LDSC			HDL
	rg	SE	P value	rg	SE	P value
AspU-GLIOMA	0.0044	0.1043	0.9665	0.0706	0.0784	0.368
AspU-LGG	0.1079	0.0971	0.2663	0.1849	0.1013	0.068
AspU-GBM	0.1574	0.1446	0.2764	0.0521	0.1249	0.676
AspU-EAC	0.1129	0.0785	0.1505	0.0101	0.0459	0.825
AspU-LC	0.2294	0.065	0.0004	0.2622	0.0855	0.00217
AspU-LUAD	0.1744	0.0736	0.0178	0.2035	0.0893	0.0227
AspU-LUSC	0.2164	0.0957	0.0237	0.348	0.0437	0.0155
AspU-SCLC	0.3144	0.0937	0.069	0.3021	0.0412	0.172
AspU-BRCA	0.0367	0.0419	0.3811	0.0399	0.0339	0.238
AspU-BRCA ER+	0.0465	0.0468	0.3208	0.0334	0.0351	0.341
AspU-BRCA ER-	0.0262	0.0588	0.6552	0.0127	0.0363	0.727
AspU-COAD	-0.0426	0.1017	0.6756	-0.055	0.0804	0.494
AspU-READ	-0.0427	0.1332	0.7484	-0.0076	0.1167	0.948
AspU-BLCA	0.0306	0.1415	0.8286	0.1562	0.1191	0.19
AspU-RCC	0.2714	0.2333	0.2448	0.3494	0.1753	0.0462
AspU-PRAD	-0.0103	0.0471	0.8265	-0.0129	0.0286	0.652
AspU-CSEC	0.3167	0.1227	0.0098	0.204	0.0808	0.0115
AspU-UCEC	-0.0314	0.1021	0.7584	-0.1101	0.1173	0.348
AspU-OCAC	0.075	0.0893	0.4012	0.0682	0.0593	0.25
AspU-MELA	-0.0162	0.0716	0.8206	-0.0245	0.0628	0.696
Note: rg represents genetic correlation coefficients

## Sheet: HypU
Table S2 Genetic correlation analysis conducted by LDSC and HDL
Trait pairs	LDSC			HDL
	rg	SE	P value	rg	SE	P value
HypU-GLIOMA	0.0325	0.0704	0.6448	0.0309	0.0653	0.636
HypU-LGG	0.0634	0.0726	0.3831	0.0711	0.0823	0.388
HypU-GBM	0.0053	0.0901	0.9533	0.015	0.1056	0.887
HypU-EAC	0.0062	0.0463	0.8943	0.0339	0.0483	0.483
HypU-LC	0.147	0.0425	0.0006	0.2067	0.0578	0.000349
HypU-LUAD	0.1595	0.0495	0.0013	0.2436	0.0744	0.00106
HypU-LUSC	0.1641	0.0562	0.0035	0.2916	0.0943	0.00198
HypU-SCLC	0.1486	0.0618	0.0162	0.2562	0.2322	0.27
HypU-BRCA	0.0384	0.025	0.1244	0.0416	0.024	0.0833
HypU-BRCA ER+	0.0364	0.027	0.1767	0.0255	0.0258	0.324
HypU-BRCA ER-	0.0213	0.0377	0.5721	0.0411	0.0379	0.278
HypU-COAD	-0.0057	0.0617	0.9269	-0.0437	0.0512	0.393
HypU-READ	-0.0252	0.0814	0.7565	-0.0207	0.0877	0.814
HypU-BLCA	-0.0028	0.0886	0.9752	-0.061	0.0948	0.52
HypU-RCC	-0.2372	0.1539	0.1231	-0.117	0.1251	0.349
HypU-PRAD	-0.0018	0.0262	0.944	-0.0016	0.0279	0.955
HypU-CSEC	-0.0779	0.0713	0.2747	-0.0501	0.06	0.403
HypU-UCEC	0.0418	0.0681	0.5392	0.1858	0.0939	0.0478
HypU-OCAC	0.0245	0.0583	0.6736	0.08	0.0553	0.989
HypU-MELA	0.1388	0.0503	0.58	0.1531	0.0516	0.00301
Note: rg represents genetic correlation coefficients

## Sheet: CofU
Table S2 Genetic correlation analysis conducted by LDSC and HDL
Trait pairs	LDSC			HDL
	rg	SE	P value	rg	SE	P value
CofU-GLIOMA	-0.0708	0.067	0.2903	-0.1024	0.0686	0.136
CofU-LGG	-0.1231	0.0762	0.106	-0.1747	0.0874	0.456
CofU-GBM	-0.0059	0.0829	0.9431	-0.077	0.0955	0.42
CofU-EAC	0.0756	0.0501	0.1316	0.0535	0.026	0.397
CofU-LC	0.0234	0.0432	0.5878	0.0349	0.0429	0.415
CofU-LUAD	0.0631	0.05	0.2068	0.0607	0.0575	0.291
CofU-LUSC	0.1292	0.0567	0.228	0.1839	0.0845	0.296
CofU-SCLC	0.0307	0.0603	0.61073	0.0561	0.1568	0.721
CofU-BRCA	-0.0831	0.0307	0.0067	-0.065	0.0165	8.23e-05
CofU-BRCA ER+	-0.1003	0.0411	0.0145	-0.0465	0.0172	0.00707
CofU-BRCA ER-	-0.0705	0.0308	0.0221	-0.0974	0.0263	0.000217
CofU-COAD	-0.0064	0.0716	0.9284	-0.0451	0.0651	0.488
CofU-READ	-0.141	0.0903	0.1186	-0.1304	0.0786	0.0971
CofU-BLCA	-0.0942	0.0997	0.3448	-0.0501	0.0875	0.567
CofU-RCC	0.1925	0.1503	0.2003	0.1005	0.1158	0.385
CofU-PRAD	-0.0822	0.0307	0.074	-0.0662	0.0208	0.00145
CofU-CSEC	0.1426	0.0732	0.0513	0.092	0.0612	0.133
CofU-UCEC	-0.0608	0.0679	0.371	-0.1017	0.0654	0.12
CofU-OCAC	-0.1632	0.0558	0.0035	-0.0642	0.0344	0.062
CofU-MELA	-0.0089	0.0522	0.8641	-0.0014	0.0535	0.979
Note: rg represents genetic correlation coefficients

## Sheet: TeaU
Table S2 Genetic correlation analysis conducted by LDSC and HDL
Trait pairs	LDSC			HDL
	rg	SE	P value	rg	SE	P value
TeaU-GLIOMA	0.139	0.063	0.027519	0.1084	0.0619	0.0802
TeaU-LGG	0.2195	0.0728	0.0025717	0.245	0.0904	0.00579
TeaU-GBM	0.0652	0.0731	0.3726	0.0207	0.0888	0.819
TeaU-EAC	0.1467	0.044	0.00084908	0.115	0.0296	0.000101
TeaU-LC	0.1676	0.041	4.2792e-05	0.175	0.0487	0.000323
TeaU-LUAD	0.1341	0.0448	0.0027618	0.1385	0.0582	0.0173
TeaU-LUSC	0.1705	0.0539	0.0015416	0.2787	0.098	0.00445
TeaU-SCLC	0.1078	0.0611	0.077639	0.2274	0.2029	0.262
TeaU-BRCA	0.0546	0.0251	0.029729	0.054	0.0164	0.000989
TeaU-BRCA ER+	0.0432	0.0255	0.091156	0.0566	0.0166	0.00067
TeaU-BRCA ER-	0.0686	0.0365	0.060471	0.0387	0.0228	0.0902
TeaU-COAD	0.0009	0.0627	0.98825	0.0172	0.0557	0.758
TeaU-READ	0.0496	0.0738	0.50127	0.0006	0.0728	0.993
TeaU-BLCA	0.0937	0.0837	0.26288	0.0449	0.0638	0.482
TeaU-RCC	-0.2171	0.1467	0.13883	-0.1576	0.1086	0.147
TeaU-PRAD	0.0064	0.0272	0.81486	0.0178	0.0171	0.296
TeaU-CSEC	0.0269	0.0627	0.66743	0.054	0.0464	0.244
TeaU-UCEC	0.0071	0.0697	0.91874	0.0512	0.0704	0.467
TeaU-OCAC	-0.0392	0.0565	0.48856	-0.0263	0.0387	0.497
TeaU-MELA	0.0508	0.0509	0.31811	0.0385	0.0517	0.551
Note: rg represents genetic correlation coefficients
