# Supplementary material for: Shared genetic architecture of psychoactive substance use and pan-cancer: insights from a large‑scale genome‑wide cross‑trait analysis
Source: BMC Med. 2026 Feb 5;24:124. doi: 10.1186/s12916-026-04677-3 (PMC12930682; doi:10.1186/s12916-026-04677-3)
Supplement: Supplementary file 2 — Additional file 2. Tables S1–S14. Table S1. Data sources. Table S2. Genetic correlation analysis conducted by LDSC and HDL. Table S3. Shared pleiotropic loci identified by PLACO. Table S4. Shared pleiotropic loci among different trait-pairs. Table S5. MAGMA Gene-set analysis. Table S6. MAGMA tissue-specific analysis. Table S7. Tissue-specific pleiotropic genes. Table S8. Hub pleiotropic genes across multiple trait-pairs. Table S9. Causal association analysis by MR method. Table S10. Summary of CAUSE results. Table S11. Two-step Mendelian randomization mediation analysis. Table S12. Phenome-Wide Association Study. Table S13. Drug target analysis by DGIdb database. Table S14. Molecular docking analysis. [file 12916_2026_4677_MOESM2_ESM.zip › Additional file 2/Table S3.xlsx]

## Sheet: AlcUD
Table S3 Shared pleiotropic loci idendified by PLACO
Trait pairs	GenomicLocus	uniqID	chr	pos	p	start	end	LeadSNPs	PP.H0.abf	PP.H1.abf	PP.H2.abf	PP.H3.abf	PP.H4.abf	Region	Nearest genes
AlcUD-LUSC	1	1:77967507:A:T	1	77967507	2.60997e-08	77967507	78450517	rs71658797	0.027907	0.0342341	0.00372437	0.00363826	0.930496	1p31.1	PIGK AK5 NEXN FUBP1 DNAJB4 GIPC2 PTGFR
AlcUD-LUSC	2	4:39361069:A:G	4	39361069	1.33849e-16	39294235	39391940	rs6835111	5.87201e-16	0.93274	1.54036e-17	0.024425	0.0428351	4p14	TMEM156 KLHL5 WDR19 RFC1 RPL9 LIAS UGDH SMIM14 UBE2K
AlcUD-LUSC	3	12:50256063:C:T	12	50256063	3.64018e-08	50179021	50275385	rs12367809	0.0388707	0.0989423	0.0122537	0.0303711	0.819562	12q13.12	FKBP11 ARF3 TUBA1C NCKAP5L BCDIN3D FAIM2
AlcUD-LUSC	4	15:43930606:A:C	15	43930606	4.35465e-08	43633861	44227270	rs35028925	0.00715459	0.0486144	0.030184	0.204386	0.709661	15q15.3	UBR1 TMEM62 LCMT2 ADAL ZSCAN29 TUBGCP4 TP53BP1 MAP1A PPIP5K1 STRC CATSPER2 CKMT1A PDIA3 ELL3 RP11-296A16.1 SERF2 AC018512.1 SERINC4 HYPK MFAP1 WDR76 FRMD5 SPG11 PATL2
AlcUD-LUSC	5	15:78751962:G:T	15	78751962	1.4119e-08	78751962	78959037	rs12442456	1.17188e-35	2.61488e-35	0.308767	0.68897	0.00226329	15q25.1	IREB2 PSMA4 CHRNA3 CHRNB4 CTSH
AlcUD-LUSC	6	16:28330790:C:G	16	28330790	2.06662e-08	28304997	28343690	rs2726040	7.78186e-22	0.872518	2.49974e-24	0.00267796	0.124804	16p11.2	SBK1 EIF3CL NPIPB7 CLN3 APOBR IL27 CCDC101 SULT1A2 SULT1A1 EIF3C TUFM SH2B1 SPNS1
AlcUD-LC	7	1:77967507:A:T	1	77967507	1.8336e-10	77967507	78623626	rs71658797	4.3302e-08	8.86064e-08	0.0014159	0.0019006	0.996683	1p31.1	PIGK AK5 NEXN FUBP1 DNAJB4 GIPC2 PTGFR
AlcUD-LC	8	3:85618447:G:T	3	85618447	2.60997e-08	85403892	85789854	rs1375552	2.70281e-07	0.867988	9.59965e-09	0.0307274	0.101285	3p12.1	CADM2
AlcUD-LC	9	4:100419739:C:T	4	100419739	1.33849e-16	100392644	100638613	rs111569429	9.06835e-34	0.391165	1.14357e-34	0.0487679	0.560067	4q23	C4orf17 TRMT10A MTTP RP11-766F14.2
AlcUD-LC	10	4:103198082:A:G	4	103198082	3.64018e-08	103001649	103198082	rs13135092	3.57634e-09	0.704086	4.59353e-11	0.00875628	0.287158	4q24	BANK1 SLC39A8
AlcUD-LC	11	12:56449435:A:G	12	56449435	4.35465e-08	56368708	56482180	rs7302200	0.00205191	0.372966	0.000132613	0.023503	0.601346	12q13.2	AURKAIP1 RPL5 S100A11 MGST3 RPL14 NDUFAF3 SPCS1 CNBP IL8 DAPP1 METTL14 ANXA2R CTNNA1 GRPEL2 ATP6V0E1 TOMM7 SEC61G MRPS33 ATP6V0E2 TMUB1 SORBS3 EEF1D TSC1 NDUFB8 IFITM1 TPP1 MRPL17 C11orf94 CD5 PTPRCAP NDUFS8 CD3D RP11-644F5.10 GDF11 DNAJC14 PMEL CDK2 RAB5B SUOX IKZF4 RPS26 ERBB3 ESYT1 MYL6B MYL6 SMARCC2 RNF41 CNPY2 IL23A STAT2 SPRYD4 RBMS2 DIABLO GPR183 DAD1 DICER1 IMP3 NAE1 COX4I1 RNASEK KCTD11 …
AlcUD-LC	12	15:44188854:C:T	15	44188854	1.4119e-08	43633861	44227270	rs533143	0.0035602	0.0241911	0.00752675	0.0502288	0.914493	15q15.3	UBR1 TMEM62 LCMT2 ADAL ZSCAN29 TUBGCP4 TP53BP1 MAP1A PPIP5K1 STRC CATSPER2 CKMT1A PDIA3 ELL3 RP11-296A16.1 SERF2 AC018512.1 SERINC4 HYPK MFAP1 WDR76 FRMD5 SPG11
AlcUD-LC	13	15:79004643:A:G	15	79004643	2.06662e-08	78802296	79051453	rs12592823	1.1264e-96	1.40171e-96	0.443442	0.551823	0.00473521	15q25.1	IREB2 HYKK AC027228.1 PSMA4 CHRNA5 CHRNA3 CHRNB4 ADAMTS7 CTSH
AlcUD-BRCA ER-	14	1:10566215:A:G	1	10566215	1.8336e-10	10525914	10637709	rs616488	9.46671e-16	2.66166e-17	0.963635	0.0270842	0.00928045	1p36.22	CLSTN1 KIF1B APITD1 DFFA PEX14 CASZ1 SWAP70
AlcUD-BRCA ER-	15	2:27743154:A:G	2	27743154	1.28395e-09	27674931	27751562	rs780092	8.7321e-54	0.984731	3.95547e-56	0.00444982	0.0108196	2p23.3	KHK SLC5A6 ATRAID CAD SNX17 PPM1G NRBP1 KRTCAP3 IFT172 GCKR AC109829.1 GPN1 SUPT7L SLC4A1AP MRPL33
AlcUD-BRCA ER-	16	2:29114372:C:T	2	29114372	2.5347e-10	28985674	29198141	rs7580240	3.86983e-06	8.30732e-07	0.374989	0.0799535	0.545053	2p23.2	PLB1 PPP1CB TRMT61B WDR43 FAM179A CLIP4
AlcUD-OCAC	17	2:27743154:A:G	2	27743154	7.7537e-09	27498734	27752296	rs780092	8.50402e-54	0.958317	3.08413e-55	0.0347481	0.00693501	2p23.3	MAPRE3 KHK SLC5A6 ATRAID CAD SLC30A3 DNAJC5G TRIM54 MPV17 GTF3C2 EIF2B4 SNX17 ZNF513 PPM1G NRBP1 KRTCAP3 IFT172 FNDC4 GCKR AC109829.1 GPN1 SUPT7L SLC4A1AP MRPL33 MYLIP ABCA1 MS4A4A
AlcUD-OCAC	18	3:71571667:C:T	3	71571667	8.10689e-10	71481192	71611630	rs1499895	3.65502e-09	0.895549	7.65284e-11	0.0186651	0.0857863	3p13	FOXP1 EIF4E3
AlcUD-OCAC	19	3:156356157:C:G	3	156356157	4.71568e-09	156348422	156412991	rs13097957	1.081e-32	3.98091e-35	0.981189	0.00359813	0.015213	3q25.31	TIPARP
AlcUD-OCAC	20	17:40721042:C:T	17	40721042	2.30572e-09	40571284	40824834	rs650558	0.0013704	0.286546	0.000529954	0.110211	0.601343	17q21.2	JUP NT5C3B DHX58 STAT5A STAT3 PTRF ATP6V0A1 NAGLU HSD17B1 COASY MLX PSMC3IP FAM134C TUBG1 TUBG2 PLEKHH3 CCR10 CNTNAP1 BECN1

## Sheet: NicUD
Table S3 Shared pleiotropic loci idendified by PLACO
Trait pairs	GenomicLocus	uniqID	chr	pos	p	start	end	LeadSNPs	PP.H0.abf	PP.H1.abf	PP.H2.abf	PP.H3.abf	PP.H4.abf	Region	Nearest genes
NicUD-BRCA	1	1:44062154:C:T	1	44062154	5.45e-10	43982527	44145130	rs673253	9.92e-12	0.921928	2.39e-13	0.0221717	0.0559002	1p34.2	RERE ENO1 MARCKSL1 C2orf40 BANK1 SUN1 TSPAN13 SCRN1 MYOM2 CXCR5 B3GAT1 KRT72 KRT73 NDFIP2 TNFSF13B TCL1A RBL2 IRF8 ZNF43 CD79A TMX4 MMP9
NicUD-LC	2	1:78450517:A:C	1	78450517	4.01e-11	77967507	78743005	rs34517439	4.36e-06	4.46e-06	0.142447	0.145107	0.712436	1p31.1	PIGK AK5 ZZZ3 FAM73A NEXN FUBP1 DNAJB4 GIPC2 PTGFR
NicUD-LC	3	1:91193691:C:T	1	91193691	8.21e-10	91189933	91202257	rs12568187	0.000607866	0.0491759	0.00010124	0.00724737	0.942868	1p22.2	BARHL2
NicUD-LC	4	9:128256951:C:T	9	128256951	3.36e-09	128153244	128482145	rs13293034	0.00107789	0.0489313	0.00164141	0.0736377	0.874712	9q33.3	GOLGA1 PPP6C RABEPK GAPVD1 MAPKAP1 PBX3 MVB12B
NicUD-LC	5	15:47676579:A:T	15	47676579	5.46e-13	47488977	47722435	rs6493275	2.03e-11	0.00348404	5.49e-09	0.942461	0.0540549	15q21.1	SEMA6D
NicUD-LC	6	15:78843051:C:T	15	78843051	5.52e-10	78714008	78926018	rs12907966	1.76e-96	9.27e-97	0.639766	0.336043	0.0241904	15q25.1	DNAJA4 IREB2 HYKK AC027228.1 PSMA4 CHRNA5 CHRNA3 CHRNB4 CTSH
NicUD-LUSC	7	1:44035472:A:G	1	44035472	8.73e-13	43974091	44366250	rs943513	3.03e-12	0.105787	1.32e-11	0.460327	0.433886	1p34.2	TIE1 MPL ELOVL1 MED8 SZT2 HYI PTPRF KDM4A ST3GAL3 ATP6V0B CCDC24 SLC6A9
NicUD-LUSC	8	1:91191582:A:G	1	91191582	5.97e-09	91190854	91202257	rs72720396	0.00320469	0.259257	8.5e-05	0.00614424	0.73131	1p22.2	BARHL2
NicUD-LUSC	9	2:162802184:A:T	2	162802184	3.13e-10	162796517	162891848	rs11693702	5.1e-09	0.5239	1.65e-10	0.0164982	0.459601	2q24.2	TANK SLC4A10 DPP4
NicUD-LUSC	10	8:27406353:A:T	8	27406353	7.35e-11	27319905	27453579	rs55986679	2.78e-11	0.504161	4.91e-12	0.0885695	0.407269	8p21.1	TRIM35 PTK2B CHRNA2 EPHX2 CLU SCARA5
NicUD-LUSC	11	15:47676579:A:T	15	47676579	2.49e-10	47613403	47684936	rs6493275	4.24e-09	0.539742	3.78e-10	0.0477624	0.412496	15q21.1	SEMA6D
NicUD-LUAD	12	1:78259756:A:G	1	78259756	5.11e-10	77967507	78623626	rs35535570	6.07e-05	6.05e-05	0.230786	0.229715	0.539378	1p31.1	PIGK AK5 ZZZ3 FAM73A NEXN FUBP1 DNAJB4 GIPC2 PTGFR
NicUD-LUAD	13	2:104433256:C:T	2	104433256	2.17e-11	104056454	104479862	rs62151809	6.66e-10	0.54313	2.8e-10	0.228345	0.228526	2q12.1	MFSD9
NicUD-LUAD	14	8:27412953:A:G	8	27412953	1.49e-13	27319905	27470778	rs7839435	9.1e-12	0.164806	7.68e-12	0.138369	0.696825	8p21.1	TRIM35 PTK2B CHRNA2 EPHX2 CLU SCARA5
NicUD-LUAD	15	15:47676579:A:T	15	47676579	2.65e-10	47613403	47685504	rs6493275	3.42e-09	0.587088	2.74e-10	0.0466838	0.366229	15q21.1	SEMA6D

## Sheet: CanUD
Table S3 Shared pleiotropic loci idendified by PLACO
Trait pairs	GenomicLocus	uniqID	chr	pos	p	start	end	LeadSNPs	PP.H0.abf	PP.H1.abf	PP.H2.abf	PP.H3.abf	PP.H4.abf	Region	Nearest genes
CanUD-CSEC	1	5:57704465:C:G	5	57704465	3.72e-08	57652650	57766031	rs4700283	0.736221	0.0213879	0.194081	0.00559551	0.0427143	5q11.2	PLK2 GAPT
CanUD-CSEC	2	9:111951973:A:G	9	111951973	7.22e-09	111727122	111973719	rs13290119	0.650599	0.0459917	0.253761	0.017907	0.031741	9q31.3	IKBKAP FAM206A CTNNAL1 TMEM245 FRRS1L EPB41L4B
CanUD-CSEC	3	1:96248179:A:T	1	96248179	6.83e-09	96174242	96248794	rs11165485	0.941481	0.00990513	0.0406865	0.000420547	0.00750704	1p21.3	RWDD3
CanUD-CSEC	4	7:97378982:A:C	7	97378982	3.69e-08	97354950	97424704	rs1966346	0.941312	0.0459302	0.00829079	0.000400472	0.00406698	7q21.3	TAC1 ASNS
CanUD-LUSC	5	8:27423062:C:G	8	27423062	1.58e-11	27288033	27470919	rs4732724	0.223717	0.0617848	0.200859	0.0550132	0.458626	8p21.1	TRIM35 PTK2B CHRNA2 EPHX2 CLU CCDC25 SCARA5
CanUD-LUSC	6	10:102049303:A:T	10	102049303	4.11e-08	101915629	102053720	rs71488054	0.00958722	0.000172987	0.865966	0.0155163	0.108758	10q24.31	ERLIN1 CHUK CWF19L1 BLOC1S2 PKD2L1 SCD PDZD7
CanUD-LUSC	7	19:41353107:C:T	19	41353107	1.25e-08	41336950	41370338	rs56113850	6.07e-05	5.12e-07	0.884658	0.00734631	0.107935	19q13.2	PZP RAB15 BLVRB SHKBP1 LTBP4 ADCK4 C19orf54 RAB4B EGLN2 CTC-490E21.12 CYP2A6
CanUD-LUSC	8	5:1299087:C:T	5	1299087	3.47e-08	1299087	1343794	rs62329683	8.5e-15	7.29e-17	0.902881	0.00766176	0.0894577	5p15.33	TERT CLPTM1L LPCAT1
CanUD-LUSC	9	22:29131129:C:T	22	29131129	9.02e-09	28657013	29132752	rs1807609	0.174414	0.00707707	0.711222	0.0287803	0.0785071	22q12.1	PITPNB TTC28 CHEK2 HSCB CCDC117 XBP1 KREMEN1 EMID1
CanUD-LUAD	10	8:27412953:A:G	8	27412953	5.78e-11	26915461	27470919	rs7839435	0.196952	0.068346	0.147853	0.0507715	0.536077	8p21.1	STMN4 TRIM35 PTK2B CHRNA2 EPHX2 CLU CCDC25 SCARA5
CanUD-LUAD	11	9:33421420:A:G	9	33421420	2.54e-09	33419770	33427322	rs10758203	0.146914	0.000635199	0.738125	0.00308013	0.111246	9p13.3	AQP3 NOL6
CanUD-LUAD	12	19:41353107:C:T	19	41353107	2.96e-08	41341229	41370338	rs56113850	0.000762864	5.03e-06	0.885389	0.0057349	0.108108	19q13.2	PZP RAB15 BLVRB LTBP4 ADCK4 C19orf54 RAB4B EGLN2 CTC-490E21.12 CYP2A6
CanUD-LUAD	13	11:118125625:C:T	11	118125625	4.86e-08	118064582	118134785	rs1056562	5.07e-05	6.66e-07	0.888811	0.0115728	0.0995653	11q23.3	AMICA1 MPZL3 MPZL2 CD3E UBE4A TRAPPC4
CanUD-LC	14	8:27423062:C:G	8	27423062	5.59e-13	26915461	27470919	rs4732724	0.003442	0.00118538	0.444932	0.152831	0.397609	8p21.1	STMN4 TRIM35 PTK2B CHRNA2 EPHX2 CLU CCDC25 SCARA5
CanUD-LC	15	15:47574059:C:T	15	47574059	1.98e-09	47488977	47610914	rs35757832	0.00373335	8.05e-05	0.855171	0.0183105	0.122705	15q21.1	SEMA6D
CanUD-LC	16	19:41353107:C:T	19	41353107	1.71e-08	41336950	41374558	rs56113850	8.83e-13	7.98e-15	0.884146	0.00787972	0.107974	19q13.2	PZP RAB15 BLVRB SHKBP1 LTBP4 ADCK4 C19orf54 RAB4B EGLN2 CTC-490E21.12 CYP2A6 CYP2A7
CanUD-LC	17	12:58830759:C:T	12	58830759	5.78e-09	58799460	58837760	rs73351716	0.0494855	0.000519301	0.847558	0.00880063	0.093637	12q14.1	METTL21B XRCC6BP1
CanUD-LC	18	2:186042893:A:G	2	186042893	4.19e-09	185347541	186106458	rs17403136	0.351448	0.0301808	0.492375	0.0421991	0.0837973	2q32.1	ZNF804A
CanUD-LC	19	1:169075148:A:G	1	169075148	6.74e-09	169061942	169077331	rs28362572	0.862414	0.00280795	0.11732	0.000364891	0.0170932	1q24.2	ATP1B1 SELL

## Sheet: OpiU
Table S3 Shared pleiotropic loci idendified by PLACO
Trait pairs	GenomicLocus	uniqID	chr	pos	p	start	end	LeadSNPs	PP.H0.abf	PP.H1.abf	PP.H2.abf	PP.H3.abf	PP.H4.abf	Region	Nearest genes
OpiU-LUSC	1	3:62997227:C:T	3	62997227	2.7e-08	62030031	63914022	rs9814898	0.297196	0.360217	0.0725132	0.0877074	0.182366	3p14.2	PTPRG CADPS SYNPR ATXN7
OpiU-LUSC	2	9:125953697:C:T	9	125953697	5.16e-09	125220084	126918873	rs7868801	0.744838	0.0808725	0.153342	0.0166451	0.00430269	9q33.3	OR1J2 OR1J4 OR1L8 OR1L1 OR1L3 OR5C1 PDCL OR1K1 RC3H2 RABGAP1 STRBP CRB2 DENND1A
OpiU-LC	3	9:125953697:C:T	9	125953697	1.07466e-09	125220084	126918873	rs7868801	0.787529	0.0895622	0.1067	0.0121305	0.00407796	9q33.3	OR1J2 OR1J4 OR1L8 OR1L1 OR1L3 OR5C1 PDCL OR1K1 RC3H2 RABGAP1 STRBP CRB2 DENND1A
OpiU-BRCA ER-	4	7:3668141:C:G	7	3668141	7.13e-09	3281026	4129363	rs28684473	0.0583726	0.0763041	0.246535	0.321972	0.296816	7p22.2	SDK1

## Sheet: CofU
Table S3 Shared pleiotropic loci idendified by PLACO
Trait pairs	GenomicLocus	uniqID	chr	pos	p	start	end	LeadSNPs	PP.H0.abf	PP.H1.abf	PP.H2.abf	PP.H3.abf	PP.H4.abf	Region	Nearest genes
CofU-BRCA ER-	1	16:53798523:A:G	16	53798523	2.8e-20	53797908	53848561	rs8047395	5.03e-31	6.54e-08	2.9e-25	0.0368032	0.963197	16q12.2	TUBB4B RBL2 AKTIP FTO ZNF480
CofU-BRCA ER-	2	2:652576:A:C	2	652576	3.24e-16	600575	658550	rs4429506	5.2e-13	0.000921647	1.06e-10	0.187161	0.811918	2p25.3	SH3YL1 TMEM18
CofU-BRCA ER-	3	2:29179452:C:G	2	29179452	1.9e-09	28985674	29179452	rs12472404	8.64e-06	2.38e-07	0.75161	0.0204812	0.2279	2p23.2	PPP1CB TRMT61B WDR43 FAM179A CLIP4
CofU-BRCA ER-	4	15:74593169:C:T	15	74593169	1.47e-10	74593169	74684399	rs351189	1.97e-17	0.952388	3.64e-19	0.0175617	0.0300503	15q24.1	PML CCDC33 CYP11A1
CofU-BRCA ER-	5	7:17192555:C:G	7	17192555	3.53e-08	17163968	17443686	rs11766867	2.35e-113	0.959726	8.33e-115	0.0339579	0.00631642	7p21.1	AHR
CofU-BRCA ER+	6	16:53798523:A:G	16	53798523	7.94e-23	53797908	53848561	rs8047395	2.67e-34	3.48e-11	2.5e-25	0.0315106	0.968489	16q12.2	TUBB4B RBL2 AKTIP FTO ZNF480
CofU-BRCA ER+	7	3:71579022:A:C	3	71579022	5.74e-10	71481192	71611630	rs7610856	0.000401663	0.00151394	0.0729478	0.274303	0.650833	3p13	FOXP1 EIF4E3
CofU-BRCA ER+	8	15:91426560:A:G	15	91426560	1.62e-08	91403674	91439417	rs4702	0.0193937	0.233901	0.00791375	0.094801	0.643991	15q26.1	SPARC CTTN CIB1 FURIN FES MAN2A2 HDDC3 RCCD1
CofU-BRCA ER+	9	20:45840459:A:C	20	45840459	2.13e-09	45766642	45848043	rs6063085	0.000295147	0.361761	8.52e-06	0.00981462	0.628121	20q13.12	EYA2 ZMYND8
CofU-BRCA ER+	10	11:111701269:A:G	11	111701269	2.3e-08	111609174	111783100	rs623491	0.0209659	0.000774377	0.534394	0.0193133	0.424552	11q23.1	COLCA1 SIK2 PPP2R1B ALG9 ALG9 FDXACB1 C11orf1 CRYAB HSPB2 HSPB2-C11orf52 C11orf52 DIXDC1 C11orf57
CofU-BRCA ER+	11	5:32567732:C:T	5	32567732	3.47e-08	32544507	32586387	rs2012709	0.0357844	0.000236768	0.62833	0.00382554	0.331823	5p13.3	SUB1
CofU-BRCA ER+	12	10:21827796:A:G	10	21827796	2.35e-13	21766969	22288132	rs1802669	2.93e-15	1.53e-16	0.750093	0.0388565	0.211051	10p12.31	TFAP2E NEBL CASC10 SKIDA1 MLLT10 DNAJC1
CofU-BRCA	13	16:53798523:A:G	16	53798523	1.61e-27	53797908	53848561	rs8047395	6.76e-42	8.79e-19	2.14e-25	0.0269058	0.973094	16q12.2	TUBB4B RBL2 AKTIP FTO ZNF480
CofU-BRCA	14	4:89043634:C:G	4	89043634	7.21e-09	89039082	89054667	rs45499402	0.00814349	0.0263418	0.00241078	0.0068419	0.956262	4q22.1	PKD2 ABCG2
CofU-BRCA	15	1:177876946:C:T	1	177876946	6.78e-10	177803163	177913519	rs589500	0.00012537	0.0920922	0.00013059	0.0951141	0.812538	1q25.2	SEC16B C1orf220
CofU-BRCA	16	2:628749:C:T	2	628749	7.91e-15	600575	658550	rs6739303	2.91e-12	0.00516169	1.08e-10	0.190967	0.803871	2p25.3	SH3YL1 TMEM18
CofU-BRCA	17	15:91423543:G:T	15	91423543	3.07e-09	91403674	91439417	rs6224	0.00560783	0.0676341	0.0124248	0.149086	0.765248	15q26.1	SPARC CTTN CIB1 FURIN FES MAN2A2 HDDC3 RCCD1
CofU-BRCA	18	17:60133409:A:G	17	60133409	9.68e-09	59899199	60199130	rs61469058	0.000767239	0.23432	0.000281778	0.0853778	0.679253	17q23.2	BRIP1 INTS2 MED13

## Sheet: TeaU
Table S3 Shared pleiotropic loci idendified by PLACO
Trait pairs	GenomicLocus	uniqID	chr	pos	p	start	end	LeadSNPs	PP.H0.abf	PP.H1.abf	PP.H2.abf	PP.H3.abf	PP.H4.abf	Region	Nearest genes
TeaU-EAC	1	12:11079085:A:G	12	11079085	3.87e-09	10984050	11351261	rs7297167	3.9e-09	0.611625	3.39e-10	0.0527252	0.33565	12p13.2	CLEC12A CLEC7A KLRC2 PRR4 TAS2R10 PRH1 TAS2R13 PRH2 TAS2R14 TAS2R50 TAS2R20 TAS2R19 TAS2R31 AC018630.1 TAS2R46 TAS2R43 TAS2R30 TAS2R42 PRB3
TeaU-EAC	2	15:75017176:A:C	15	75017176	3.63e-08	74770821	75017176	rs2606345	8.52e-32	0.963062	7.44e-34	0.00838722	0.0285503	15q24.1	SEMA7A UBL7 ARID3B CLK3 EDC3 CYP1A1 CSK ULK3 SCAMP2 MPI FAM219B RPP25 MAN2C1
TeaU-EAC	3	16:53799847:A:G	16	53799847	1.04e-08	53797908	53845487	rs9937354	1.6e-05	0.449158	7.88e-07	0.021637	0.529188	16q12.2	TUBB4B FTO ZNF480
TeaU-LUSC	4	15:78966655:C:T	15	78966655	1.99e-08	78942349	79074518	rs11639372	1.92e-13	5.99e-16	0.984956	0.00306216	0.0119814	15q25.1	MUC1 DNAJA4 IREB2 PSMA4 CHRNB4 ADAMTS7 CTSH
TeaU-LUSC	5	19:41346768:C:T	19	41346768	6.39e-10	41341229	41370338	rs2316205	0.00102476	1.23e-05	0.19435	0.00153011	0.803082	19q13.2	PZP RAB15 LTBP4 ADCK4 C19orf54 RAB4B EGLN2 CTC-490E21.12 CYP2A6
TeaU-LUAD	6	7:75816869:A:C	7	75816869	1.05e-08	75813249	75822809	rs10279429	2.98e-13	0.978524	4.84e-16	0.00156711	0.0199088	7q11.23	HIP1 RHBDD2 POR STYXL1 SRRM3 HSPB1 YWHAG SRCRB4D DTX2 UPK3B POMZP3
TeaU-LUAD	7	11:118108331:A:C	11	118108331	2.13e-08	118064582	118134597	rs55768116	0.000231504	9.78e-07	0.939615	0.0039125	0.0562398	11q23.3	AMICA1 MPZL3 MPZL2 CD3E UBE4A TRAPPC4
TeaU-LUAD	8	19:41341229:A:G	19	41341229	1.74e-08	41341229	41370338	rs12461964	0.135071	0.00109488	0.233206	0.001261	0.629367	19q13.2	PZP RAB15 LTBP4 ADCK4 C19orf54 RAB4B EGLN2 CTC-490E21.12 CYP2A6
TeaU-LC	9	7:17502590:C:T	7	17502590	1.73e-10	17425895	17502590	rs10225144	2.32e-15	0.863489	2.44e-17	0.00896674	0.127545	7p21.1	AHR
TeaU-LC	10	7:75816252:A:G	7	75816252	3.35e-08	75813249	75822809	rs11762080	2.92e-13	0.95908	3.12e-16	0.000985033	0.0399348	7q11.23	HIP1 RHBDD2 POR STYXL1 SRRM3 HSPB1 YWHAG SRCRB4D DTX2 UPK3B POMZP3
TeaU-LC	11	15:75020250:A:C	15	75020250	5.47e-09	74729848	75064250	rs17861109	1.04e-103	0.0243913	4.16e-102	0.975307	0.000302123	15q24.1	PML SEMA7A UBL7 ARID3B CLK3 EDC3 CYP1A1 CYP1A2 CSK ULK3 SCAMP2 FAM219B MAN2C1 SNUPN
TeaU-LC	12	15:78948152:A:G	15	78948152	2.41e-09	78940795	79062888	rs7181405	3.67e-48	1.08e-50	0.986592	0.00289354	0.0105145	15q25.1	IREB2 PSMA4 CHRNA5 CHRNB4 ADAMTS7 CTSH
TeaU-LC	13	19:19388057:C:G	19	19388057	2.74e-08	19373689	19657632	rs2074551	3.87e-06	0.834629	1.23e-07	0.0263286	0.139038	19p13.11	ESPN PDZK1IP1 NPL DHRS9 CYBRD1 C2orf88 EPHA4 BHLHE40 CELSR3 HGD RNF212 CTNNA1 CPEB4 ARG1 CREB5 TPST1 CAV2 ADAM9 C8orf82 HEMGN CRAT ENKUR RHOBTB1 PPP2R5B GDPD5 AMICA1 TMEM106C TESC SPINT1 ADPGK ACSBG1 C15orf26 LRRC28 HBM ROGDI CMTM2 TAX1BP3 RUNDC3A C19orf77 SLC25A42 MEF2BNB-MEF2B MEF2BNB HAPLN4 TM6SF2 SUGP1 MAU2 GATAD2A TSSK6 NDUFA13 YJEFN3 CTC-260F20.3 CILP2 LPAR2 GMIP ATP13A1 ZNF101 CAPNS1 CABP5…
TeaU-BRCA	14	3:71531708:C:T	3	71531708	7.36e-11	71498561	71633324	rs11715828	7.37e-05	0.000158375	0.00842589	0.0171359	0.974206	3p13	WLS FCRL3 MPZL1 DPP4 FOXP1 EIF4E3 PROK2 RTKN2
TeaU-BRCA	15	4:89039082:A:G	4	89039082	1.64e-13	88887327	89054667	rs1481012	1.02e-10	0.0188796	1.23e-09	0.227835	0.753286	4q22.1	HSD17B11 SPP1 PKD2 ABCG2
TeaU-BRCA	16	5:111216595:C:T	5	111216595	6.6e-09	111136499	111355810	rs10077865	0.00248042	5.45e-05	0.51926	0.0109505	0.467254	5q22.1	NREP
TeaU-BRCA	17	10:123577032:C:T	10	123577032	2.91e-09	123554584	123585399	rs150754756	3.91e-07	9.69e-10	0.894425	0.00211219	0.103463	10q26.13	ATE1
TeaU-BRCA	18	10:129152608:A:G	10	129152608	3.32e-08	129152263	129152608	rs10764990	0.0414184	0.431001	5.07e-05	0	0.52753	10q26.2	DOCK1
TeaU-BRCA	19	16:53818167:C:T	16	53818167	1.6e-20	53797908	53848561	rs9933509	3.09e-22	1.2e-17	9.79e-06	0.378852	0.621139	16q12.2	TUBB4B RBL2 FTO ZNF480
TeaU-BRCA	20	17:77800743:A:G	17	77800743	1.35e-11	77768654	77802298	rs1696757	8.49e-06	9.51e-06	0.0331427	0.0362108	0.930628	17q25.3	CBX2 CBX8 CBX4
TeaU-BRCA	21	19:42767593:C:T	19	42767593	2.18e-08	42703833	42879466	rs113028115	0.0104673	0.0710607	0.0053741	0.0356065	0.877491	19q13.2	TLN1 STX10 DMRTC2 RABAC1 ZNF574 POU2F2 DEDD2 ZNF526 GSK3A AC006486.9 AC006486.1 ERF CIC PAFAH1B3 PRR19 TMEM145 MEGF8 CNFN LIPE
