# Supplementary material for: Shared genetic architecture of psychoactive substance use and pan-cancer: insights from a large‑scale genome‑wide cross‑trait analysis
Source: BMC Med. 2026 Feb 5;24:124. doi: 10.1186/s12916-026-04677-3 (PMC12930682; doi:10.1186/s12916-026-04677-3)
Supplement: Supplementary file 2 — Additional file 2. Tables S1–S14. Table S1. Data sources. Table S2. Genetic correlation analysis conducted by LDSC and HDL. Table S3. Shared pleiotropic loci identified by PLACO. Table S4. Shared pleiotropic loci among different trait-pairs. Table S5. MAGMA Gene-set analysis. Table S6. MAGMA tissue-specific analysis. Table S7. Tissue-specific pleiotropic genes. Table S8. Hub pleiotropic genes across multiple trait-pairs. Table S9. Causal association analysis by MR method. Table S10. Summary of CAUSE results. Table S11. Two-step Mendelian randomization mediation analysis. Table S12. Phenome-Wide Association Study. Table S13. Drug target analysis by DGIdb database. Table S14. Molecular docking analysis. [file 12916_2026_4677_MOESM2_ESM.zip › Additional file 2/Table S4.xlsx]

## Sheet: AlcUD
Table S4 Shared pleiotropic loci among different trait pairs
Number	Region	Trait pairs
1	1p31.1	AlcUD-LUSC, AlcUD-LC
2	4p14	AlcUD-LUSC
3	12q13.12	AlcUD-LUSC
4	15q15.3	AlcUD-LUSC, AlcUD-LC
5	15q25.1	AlcUD-LUSC
6	16p11.2	AlcUD-LUSC
7	3p12.1	AlcUD-LC
8	4q23	AlcUD-LC
9	4q24	AlcUD-LC
10	12q13.2	AlcUD-LC
11	1p36.22	AlcUD-BRCA ER-
12	2p23.3	AlcUD-BRCA ER-, AlcUD-OCAC
13	2p23.2	AlcUD-BRCA ER-
14	3p13	AlcUD-OCAC
15	3q25.31	AlcUD-OCAC
16	17q21.2	AlcUD-OCAC

## Sheet: NicUD
Table S4 Shared pleiotropic loci among different trait pairs
Number	Region	Trait pairs
1	1p34.2	NicUD-BLCA, NicUD-LUSC
2	1p22.2	NicUD-LUSC, NicUD-LC
3	2q24.2	NicUD-LUSC
4	8p21.1	NicUD-LUSC, NicUD-LUAD
5	8q21.3	NicUD-LUSC
6	15q21.1	NicUD-LUSC, NicUD-LUAD, NicUD-LC
7	1p31.1	NicUD-LUAD, NicUD-LC
8	2q12.1	NicUD-LUAD
9	9p23	NicUD-LUAD, NicUD-LC
10	9q33.3	NicUD-LC
11	15q25.1	NicUD-LC

## Sheet: CanUD
Table S4 Shared pleiotropic loci among different trait pairs
Number	Region	Trait pairs
1	5q11.2	CanUD-CESC
2	9q31.3	CanUD-CESC
3	1p21.3	CanUD-CESC
4	7q21.3	CanUD-CESC
5	8p21.1	CanUD-LUSC, CanUD-LUAD, CanUD-LC
6	10q24.31	CanUD-LUSC
7	19q13.2	CanUD-LUSC, CanUD-LUAD, CanUD-LC
8	5p15.33	CanUD-LUSC
9	22q12.1	CanUD-LUSC
10	9p13.3	CanUD-LUAD
11	11q23.3	CanUD-LUAD
12	15q21.1	CanUD-LC
13	12q14.1	CanUD-LC
14	2q32.1	CanUD-LC
15	1q24.2	CanUD-LC

## Sheet: OpiU
Table S4 Shared pleiotropic loci among different trait pairs
Number	Region	Trait pairs
1	3p14.2	Opioid-LUSC
2	9q33.3	Opioid-LUSC, Opioid-LC
3	7p22.2	Opioid-BRCA ER-

## Sheet: CofU
Table S4 Shared pleiotropic loci among different trait pairs
Number	Region	Trait pairs
1	16q12.2	CofU-BRCA ER-, CofU-BRCA ER+, CofU-BR
2	2p25.3	CofU-BRCA ER-, CofU-BR
3	2p23.2	CofU-BRCA ER-
4	15q24.1	CofU-BRCA ER-
5	7p21.1	CofU-BRCA ER-
6	3p13	CofU-BRCA ER+
7	15q26.1	CofU-BRCA ER+, CofU-BR
8	20q13.12	CofU-BRCA ER+
9	11q23.1	CofU-BRCA ER+
10	5p13.3	CofU-BRCA ER+
11	10p12.31	CofU-BRCA ER+
12	4q22.1	CofU-BR
13	1q25.2	CofU-BR
14	17q23.2	CofU-BR

## Sheet: TeaU
Table S4 Shared pleiotropic loci among different trait pairs
Number	Region	Trait pairs
1	12p13.2	TeaU-EAC
2	15q24.1	TeaU-EAC, TeaU-LC
3	16q12.2	TeaU-EAC, TeaU-BRCA
4	15q25.1	TeaU-LUSC, TeaU-LC
5	19q13.2	TeaU-LUSC, TeaU-LUAD, TeaU-BRCA
6	7q11.23	TeaU-LUAD, TeaU-LC
7	11q23.3	TeaU-LUAD
8	7p21.1	TeaU-LC
9	19p13.11	TeaU-LC
10	3p13	TeaU-BRCA
11	4q22.1	TeaU-BRCA
12	5q22.1	TeaU-BRCA
13	10q26.13	TeaU-BRCA
14	10q26.2	TeaU-BRCA
15	17q25.3	TeaU-BRCA
