# Supplementary material for: Shared genetic architecture of psychoactive substance use and pan-cancer: insights from a large‑scale genome‑wide cross‑trait analysis
Source: BMC Med. 2026 Feb 5;24:124. doi: 10.1186/s12916-026-04677-3 (PMC12930682; doi:10.1186/s12916-026-04677-3)
Supplement: Supplementary file 2 — Additional file 2. Tables S1–S14. Table S1. Data sources. Table S2. Genetic correlation analysis conducted by LDSC and HDL. Table S3. Shared pleiotropic loci identified by PLACO. Table S4. Shared pleiotropic loci among different trait-pairs. Table S5. MAGMA Gene-set analysis. Table S6. MAGMA tissue-specific analysis. Table S7. Tissue-specific pleiotropic genes. Table S8. Hub pleiotropic genes across multiple trait-pairs. Table S9. Causal association analysis by MR method. Table S10. Summary of CAUSE results. Table S11. Two-step Mendelian randomization mediation analysis. Table S12. Phenome-Wide Association Study. Table S13. Drug target analysis by DGIdb database. Table S14. Molecular docking analysis. [file 12916_2026_4677_MOESM2_ESM.zip › Additional file 2/Table S5.xlsx]

## Sheet: AlcUD
Table S5 MAGMA Gene-set analysis
Trait pairs	Gene sets	NGENES	BETA	SD	SE	P	Pbon
AlcUD-LC	REACTOME_HIGHLY_CALCIUM_PERMEABLE_NICOTINIC_ACETYLCHOLINE_RECEPTORS	9	1.7708	0.039187	0.35278	2.6148e-07	0.00444542
AlcUD-LC	GOMF_TRANSCRIPTION_FACTOR_BINDING	554	0.15793	0.027011	0.037449	1.2428e-07	0.00211288
AlcUD-LC	GOBP_STEM_CELL_DIFFERENTIATION	235	0.22439	0.025218	0.057748	5.1197e-07	0.008704
AlcUD-LC	REACTOME_CELL_CYCLE	605	0.07406	0.013217	0.035009	3.3546e-07	0.00570316
AlcUD-LC	GOBP_GENERATION_OF_NEURONS	1335	0.10019	0.02601	0.025952	5.6751e-07	0.00964824
AlcUD-LUSC	GOBP_GENERATION_OF_NEURONS	1336	0.12327	0.032026	0.025681	7.9993e-07	0.0135996
AlcUD-LUSC	GOBP_POSITIVE_REGULATION_OF_RNA_METABOLIC_PROCESS	1680	0.087753	0.025306	0.022288	4.1381e-07	0.00703518
AlcUD-LUSC	GOBP_NEURON_DEVELOPMENT	1024	0.10796	0.02478	0.028907	9.4321e-07	0.0160355
AlcUD-LUSC	GOMF_TRANSCRIPTION_REGULATOR_ACTIVITY	1561	0.081168	0.022644	0.024056	4.5484e-07	0.00773273
AlcUD-BRCA ER-	REACTOME_CELLULAR_SENESCENCE	21	0.70502	0.062325	0.19187	5.6273e-07	0.00956697
AlcUD-BRCA ER-	GOCC_TIGHT_JUNCTION	16	0.67031	0.051772	0.23026	1.5246e-07	0.00259197
AlcUD-BRCA ER-	REACTOME_PROTEIN_PROTEIN_INTERACTIONS_AT_SYNAPSES	9	1.0238	0.059382	0.35944	2.2684e-07	0.00385651
AlcUD-BRCA ER-	GOBP_DRINKING_BEHAVIOR	5	1.3108	0.056712	0.47047	3.4187e-07	0.00581213
AlcUD-OCAC	GOBP_GENERATION_OF_NEURONS	1277	0.10685	0.027725	0.026441	2.6729e-07	0.0045442
AlcUD-OCAC	GOBP_PROTEIN_ACETYLATION	175	0.23598	0.02342	0.065707	1.8529e-07	0.00315012
AlcUD-OCAC	GOBP_HISTONE_MODIFICATION	401	0.12331	0.018405	0.041019	3.3469e-07	0.00569006
AlcUD-OCAC	GOMF_TRANSCRIPTION_FACTOR_BINDING	514	0.11576	0.019496	0.039516	2.7181e-07	0.00462104

## Sheet: NicUD
Table S5 MAGMA Gene-set analysis
Trait pairs	Gene sets	NGENES	BETA	SD	SE	P	Pbon
NicUD-BLCA	GOBP_NEUROGENESIS	1542	0.11993	0.033224	0.026238	2.4436e-07	0.00415461
NicUD-BLCA	GOBP_AXON_DEVELOPMENT	439	0.19901	0.030362	0.049105	2.4864e-08	0.000422738
NicUD-BLCA	GOMF_TRANSCRIPTION_REGULATOR_ACTIVITY	1560	0.1026	0.028571	0.02622	4.5772e-07	0.00778216
NicUD-BLCA	REACTOME_PTEN_REGULATION	127	0.30508	0.025251	0.084335	4.6824e-08	0.000796102
NicUD-LC	REACTOME_HIGHLY_CALCIUM_PERMEABLE_NICOTINIC_ACETYLCHOLINE_RECEPTORS	9	1.993	0.044156	0.35847	1.3716e-08	0.000233199
NicUD-LC	GOBP_NEUROGENESIS	1544	0.10787	0.029963	0.024383	4.8781e-07	0.00829375
NicUD-LC	GOBP_AXON_DEVELOPMENT	440	0.19855	0.030395	0.045419	6.2037e-07	0.0105475
NicUD-LC	GOBP_REGULATION_OF_HISTONE_MODIFICATION	128	0.26717	0.022251	0.072974	3.4271e-07	0.00582676
NicUD-LC	GOBP_CELL_GROWTH	451	0.14038	0.02175	0.043463	1.1276e-07	0.00191715
NicUD-LUAD	REACTOME_HIGHLY_CALCIUM_PERMEABLE_NICOTINIC_ACETYLCHOLINE_RECEPTORS	9	1.6194	0.035882	0.35012	1.8829e-06	0.0320112
NicUD-LUAD	GOBP_AXON_DEVELOPMENT	439	0.19027	0.029096	0.044957	4.5371e-07	0.00771398
NicUD-LUAD	GOBP_NEUROGENESIS	1545	0.086983	0.024169	0.024008	3.3579e-07	0.0057091
NicUD-LUAD	REACTOME_PTEN_REGULATION	129	0.2584	0.021604	0.073801	2.4283e-07	0.0041286
NicUD-LUSC	GOBP_NEUROGENESIS	1546	0.13658	0.037981	0.024272	9.314e-09	0.000158347
NicUD-LUSC	GOBP_AXON_DEVELOPMENT	439	0.23182	0.035469	0.04533	1.5943e-07	0.00271031
NicUD-LUSC	GOBP_CELL_MORPHOGENESIS_INVOLVED_IN_DIFFERENTIATION	578	0.19535	0.034162	0.039175	3.1052e-07	0.00527853
NicUD-LUSC	GOBP_CENTRAL_NERVOUS_SYSTEM_DEVELOPMENT	984	0.13704	0.030909	0.029868	2.2517e-06	0.0382721

## Sheet: CanUD
Table S5 MAGMA Gene-set analysis
Trait pairs	Gene sets	NGENES	BETA	SD	SE	P	Pbon
CanUD-LC	GOBP_NEUROGENESIS	1538	1.2431	0.026095	0.2707	2.2082e-07	0.0375394
CanUD-LC	GOBP_NEUROMUSCULAR_SYNAPTIC_TRANSMISSION	27	0.68723	0.026488	0.15066	4.2713e-08	0.00726121
CanUD-LC	GOMF_PROTEIN_KINASE_ACTIVITY	540	0.14646	0.024886	0.035303	1.9408e-08	0.00329936
CanUD-LUAD	GOBP_GENERATION_OF_NEURONS	1335	2.6094	0.033558	0.47454	3.3684e-08	0.00572628
CanUD-LUAD	GOBP_LUNG_GROWTH	6	1.6104	0.029287	0.3953	1.2459e-07	0.0211803
CanUD-LUAD	GOMF_PROTEIN_KINASE_ACTIVITY	540	0.1361	0.023134	0.035912	6.2884e-08	0.0106903
CanUD-LUSC	GOBP_STRIATED_MUSCLE_CELL_DIFFERENTIATION	270	0.22608	0.027388	0.050279	1.7185e-07	0.0292145
CanUD-LUSC	GOBP_NEUROGENESIS	1533	0.069274	0.019276	0.02209	1.4303e-07	0.0243151
CanUD-LUSC	BIOCARTA_MTOR_PATHWAY	21	0.51379	0.017479	0.17636	5.8129e-08	0.00988193
CanUD-LUSC	GOBP_CELL_CELL_ADHESION_MEDIATED_BY_INTEGRIN	16	0.64163	0.019056	0.22138	7.1336e-08	0.0121271
CanUD-CESC	GOBP_AXON_DEVELOPMENT	426	0.64203	0.020907	0.14589	1.5424e-08	0.00262208
CanUD-CESC	GOBP_CELL_GROWTH	433	0.98072	0.025386	0.23426	2.7825e-07	0.0473025

## Sheet: OpiU
Table S5 MAGMA Gene-set analysis
Trait pairs	Gene sets	NGENES	BETA	SD	SE	P	Pbon
OpiU-BRCA ER-	GOBP_GENERATION_OF_NEURONS	1335	3.7496	0.084245	0.79155	5.4312e-08	0.00923358
OpiU-BRCA ER-	GOMF_TRANSCRIPTION_FACTOR_BINDING	554	2.78	0.06246	0.74264	3.6175e-08	0.00615011
OpiU-BRCA ER-	GOMF_TRANSCRIPTION_REGULATOR_ACTIVITY	1560	1.9801	0.062899	0.55893	1.1253e-07	0.0191312
OpiU-LC	GOBP_AXON_DEVELOPMENT	439	2.6887	0.060523	0.72782	2.1382e-08	0.00363515
OpiU-LC	GOBP_NEUROGENESIS	1544	0.52043	0.057056	0.14816	1.3521e-08	0.00229871
OpiU-LC	REACTOME_CELL_CYCLE	605	0.50668	0.055549	0.14666	3.3675e-08	0.00572509
OpiU-LC	GOBP_LUNG_LOBE_DEVELOPMENT	3	1.6632	0.045847	0.55941	1.4385e-07	0.0244559
OpiU-LUSC	GOBP_NEUROGENESIS	1532	2.3216	0.063948	0.59583	4.6681e-08	0.00793624
OpiU-LUSC	GOMF_TRANSCRIPTION_REGULATOR_ACTIVITY	1561	2.2945	0.063203	0.59586	6.1428e-08	0.0104434
OpiU-LUSC	GOBP_CELL_GROWTH	451	1.5782	0.056106	0.42792	3.7894e-08	0.00644236

## Sheet: CofU
Table S5 MAGMA Gene-set analysis
Trait pairs	Gene sets	NGENES	BETA	SD	SE	P	Pbon
CofU-BRCA	GOMF_NUCLEAR_RECEPTOR_ACTIVITY	38	0.15288	0.039789	0.027471	1.3316e-08	0.000226146
CofU-BRCA	GOMF_TRANSCRIPTION_REGULATOR_ACTIVITY	1472	0.14384	0.039867	0.026559	3.0912e-08	0.000524948
CofU-BRCA	GOBP_NEGATIVE_REGULATION_OF_BIOSYNTHETIC_PROCESS	1363	0.13241	0.035434	0.026734	3.6919e-07	0.00626922
CofU-BRCA	GOMF_RNA_BINDING	1384	0.091197	0.042948	0.51436	3.7788e-07	0.0064164
CofU-BRCA ER-	GOCC_NURF_COMPLEX	5	2.4768	0.041793	0.52774	1.3561e-06	0.0230306
CofU-BRCA ER-	GOMF_NUCLEAR_RECEPTOR_ACTIVITY	38	0.62478	0.029036	0.15273	2.1608e-07	0.0367358
CofU-BRCA ER-	GOCC_NURF_COMPLEX	5	2.4768	0.041793	0.52774	1.3561e-06	0.0230306
CofU-BRCA ER-	GOMF_NUCLEAR_RECEPTOR_ACTIVITY	38	0.62478	0.029036	0.15273	3.2547e-08	0.00553332
CofU-BRCA ER-	GOBP_RNA_CATABOLIC_PROCESS	259	0.17229	0.020772	0.053244	6.4753e-08	0.0110087
CofU-BRCA ER+	GOBP_CHONDROCYTE_HYPERTROPHY	5	2.4762	0.041783	0.50288	4.2803e-07	0.00726923
CofU-BRCA ER+	GOMF_TRANSCRIPTION_REGULATOR_ACTIVITY	1472	0.1249	0.034618	0.025977	7.6847e-07	0.0130502

## Sheet: TeaU
Table S5 MAGMA Gene-set analysis
Trait pairs	Gene sets	NGENES	BETA	SD	SE	P	Pbon
TeaU-BRCA	REACTOME_ESTROGEN_DEPENDENT_GENE_EXPRESSION	89	0.3753	0.026654	0.097883	6.3233e-08	0.0107502
TeaU-BRCA	GOMF_TRANSCRIPTION_REGULATOR_ACTIVITY	1472	0.097707	0.02708	0.026663	4.1953e-08	0.00713243
TeaU-BRCA	SMID_BREAST_CANCER_ERBB2_DN	5	1.9886	0.033555	0.54461	2.3376e-08	0.00397415
TeaU-EAC	GOMF_INTERLEUKIN_1_RECEPTOR_BINDING	16	1.0452	0.030924	0.28964	1.7844e-08	0.00303366
TeaU-EAC	GOBP_AXON_DEVELOPMENT	437	0.15422	0.023571	0.042935	2.3514e-08	0.00399762
TeaU-EAC	GOBP_RESPONSE_TO_ALKALOID	94	0.30278	0.021667	0.087548	3.3247e-08	0.00565232
TeaU-EAC	GOBP_NEUROGENESIS	1538	0.076313	0.021194	0.022818	1.7461e-08	0.00296854
TeaU-LC	REACTOME_HIGHLY_CALCIUM_PERMEABLE_NICOTINIC_ACETYLCHOLINE_RECEPTORS	9	0.13241	0.028079	0.03128	1.1592e-07	0.0197076
TeaU-LC	GOMF_TRANSCRIPTION_FACTOR_BINDING	554	0.24073	0.027782	0.057915	1.6228e-07	0.0275892
TeaU-LC	GOBP_CELL_GROWTH	451	0.93798	0.025885	0.23074	2.4119e-07	0.0410047
TeaU-LC	GOBP_NEUROGENESIS	1546	0.093547	0.025972	0.023672	4.3895e-08	0.00746259
TeaU-LUAD	REACTOME_HIGHLY_CALCIUM_PERMEABLE_NICOTINIC_ACETYLCHOLINE_RECEPTORS	6	0.73808	0.026097	0.1679	4.5551e-08	0.00774413
TeaU-LUAD	REACTOME_PTEN_REGULATION	129	1.3627	0.022477	0.32918	5.6476e-08	0.00960148
TeaU-LUAD	GOBP_NEUROGENESIS	1546	0.080362	0.022308	0.023605	3.7246e-08	0.00633219
TeaU-LUAD	GOBP_CHOLESTEROL_CATABOLIC_PROCESS	10	0.81964	0.019116	0.24111	1.8245e-08	0.00310183
TeaU-LUSC	REACTOME_HIGHLY_SODIUM_PERMEABLE_POSTSYNAPTIC_ACETYLCHOLINE_NICOTINIC_RECEPTORS	7	0.94164	0.018387	0.2854	2.7441e-08	0.00466524
TeaU-LUSC	GOBP_NEGATIVE_REGULATION_OF_AMIDE_METABOLIC_PROCESS	197	0.19214	0.0198	0.058261	3.6185e-08	0.00615181
TeaU-LUSC	GOBP_AUTOPHAGIC_CELL_DEATH	8	0.99564	0.020783	0.30482	2.4117e-08	0.00410013
