# Supplementary material for: Shared genetic architecture of psychoactive substance use and pan-cancer: insights from a large‑scale genome‑wide cross‑trait analysis
Source: BMC Med. 2026 Feb 5;24:124. doi: 10.1186/s12916-026-04677-3 (PMC12930682; doi:10.1186/s12916-026-04677-3)
Supplement: Supplementary file 2 — Additional file 2. Tables S1–S14. Table S1. Data sources. Table S2. Genetic correlation analysis conducted by LDSC and HDL. Table S3. Shared pleiotropic loci identified by PLACO. Table S4. Shared pleiotropic loci among different trait-pairs. Table S5. MAGMA Gene-set analysis. Table S6. MAGMA tissue-specific analysis. Table S7. Tissue-specific pleiotropic genes. Table S8. Hub pleiotropic genes across multiple trait-pairs. Table S9. Causal association analysis by MR method. Table S10. Summary of CAUSE results. Table S11. Two-step Mendelian randomization mediation analysis. Table S12. Phenome-Wide Association Study. Table S13. Drug target analysis by DGIdb database. Table S14. Molecular docking analysis. [file 12916_2026_4677_MOESM2_ESM.zip › Additional file 2/Table S6.xlsx]

## Sheet: GTEx general 30 tissues
Table S6 MAGMA tissue-specific analysis (GTEx 30 general tissues)
Trait pairs	Tissues	NGENES	BETA	SD	SE	P	Pbon
AlcUD-BRCA ER-	Brain	2476	0.045057	0.078114	0.020717	1.4869e-05	0.00044607
AlcUD-LC	Brain	16868	0.023441	0.040508	0.0073649	0.00073057	0.0219171
AlcUD-LUSC	Brain	16854	0.020732	0.035833	0.0073031	0.00022667	0.0068001
AlcUD-OCAC	Ovary	16072	0.039756	0.080444	0.011395	0.00024328	0.0072984
AlcUD-OCAC	Brain	16072	0.024177	0.04492	0.0092024	0.00043086	0.0129258
NicUD-BLCA	Brain	16866	0.05785	0.099994	0.0080458	3.3847e-13	1.01541e-11
NicUD-LC	Brain	16836	0.039227	0.067755	0.0074609	7.3908e-08	2.21724e-06
NicUD-LUAD	Brain	16834	0.037285	0.064387	0.0073866	2.2621e-07	6.7863e-06
NicUD-LUSC	Brain	16821	0.044437	0.076762	0.0073943	9.5032e-10	2.85096e-08
CanUD-CESC	Brain	16497	0.014201	0.024407	0.0066882	3.4589e-05	0.00103767
CanUD-LC	Brain	16719	0.0070092	0.012097	0.0067468	2.1465e-05	0.00064395
CanUD-LUAD	Brain	16715	0.010629	0.0204	0.01013	1.7193e-05	0.00051579
CanUD-LUSC	Brain	16699	0.014903	0.025715	0.0067224	4.4361e-05	0.00133083
OpiU-BR_ERN	Brain	3799	0.039759	0.063491	0.016181	0.00070242	0.00780467
OpiU-LC	Brain	3790	0.077607	0.1443	0.024401	0.00074122	0.00823578
OpiU-LUSC	Brain	3799	0.059842	0.11117	0.02448	0.00033745	0.00374944
CofU-BR	Brain	16050	0.026318	0.048887	0.0098232	3.6941e-05	0.00123137
CofU-BR_ERN	Brain	16050	0.017851	0.033158	0.009086	0.00024737	0.00824567
CofU-BR_ERP	Brain	16050	0.023643	0.045513	0.011853	0.00023052	0.007684
TeaU-BRCA	Brain	16050	0.023942	0.044473	0.0098732	0.00076615	0.0229845
TeaU-EAC	Pituitary	16795	0.027051	0.050087	0.0085262	0.00075656	0.0226968
TeaU-EAC	Brain	16795	0.01732	0.029916	0.0070336	0.00069035	0.0207105
TeaU-LC	Brain	16868	0.018244	0.031529	0.007213	0.0005719	0.017157
TeaU-LUAD	Brain	16868	0.014434	0.02494	0.007147	0.00021724	0.0065172
TeaU-LUSC	Brain	16854	0.025534	0.044135	0.0071491	0.00015842	0.002968

## Sheet: GTEx 11 brain tissues
Table S6 MAGMA tissue-specific analysis (GTEx 11 brain tissues)
Trait pairs	Tissues	NGENES	BETA	SD	SE	P	Pbon
AlcUD-BRCA ER-	Brain_Cerebellum	2476	0.035931	0.061807	0.0159	1.1962e-05	0.000132911
AlcUD-LC	Brain_Cerebellum	16868	0.026739	0.052877	0.0067289	3.5518e-05	0.000394644
AlcUD-LC	Brain_Cerebellar_Hemisphere	16868	0.02539	0.050775	0.0065198	4.9438e-05	0.000549311
AlcUD-LUSC	Brain_Cerebellum	16854	0.026112	0.051656	0.0066398	4.2183e-05	0.0004687
AlcUD-OCAC	Brain_Cerebellum	16072	0.025305	0.050104	0.0069187	0.00012776	0.00141956
NicUD-BLCA	Brain_Cortex	16866	0.058327	0.10591	0.0083269	1.2881e-12	1.43122e-11
NicUD-BLCA	Brain_Cerebellar_Hemisphere	16866	0.049431	0.098886	0.0070752	1.4656e-12	1.62844e-11
NicUD-BLCA	Brain_Cerebellum	16866	0.049698	0.098309	0.0073011	5.1674e-12	5.74156e-11
NicUD-LC	Brain_Cerebellum	16836	0.037232	0.073603	0.0068229	2.4584e-08	2.73156e-07
NicUD-LUAD	Brain_Cerebellum	16834	0.03238	0.064011	0.0067202	7.3052e-07	8.11689e-06
NicUD-LUAD	Brain_Cortex	16834	0.036565	0.066343	0.0076404	8.5949e-07	9.54989e-06
NicUD-LUSC	Brain_Cerebellum	16821	0.043219	0.085465	0.0067454	7.6191e-11	8.46567e-10
CanUD-CESC	Brain_Cerebellum	16497	0.01847	0.036815	0.0059008	0.00087525	0.009725
CanUD-LC	Brain_Cerebellum	16719	0.01006	0.019872	0.0061579	3.1128e-05	0.000345867
CanUD-LC	Brain_Cerebellar_Hemisphere	16719	0.0086411	0.017264	0.005966	0.00015537	0.00172633
CanUD-LUAD	Brain_Cerebellum	16715	0.0042316	0.0083576	0.0061634	2.8641e-05	0.000318233
CanUD-LUSC	Brain_Cerebellum	16699	0.017373	0.034325	0.0061541	0.00045152	0.00501689
CanUD-LUSC	Brain_Cortex	16699	0.018009	0.032652	0.006982	6.6712e-05	0.000741244
OpiU-LC	Brain_Cerebellum	3790	0.073401	0.13648	0.021776	0.00037868	0.00420756
OpiU-LUSC	Brain_Cerebellum	3799	0.052632	0.07904	0.021901	0.00081512	0.00905689
OpiU-CESC	Brain_Cerebellum	3799	0.047796	0.081537	0.024001	0.0023255	0.0258389
CofU-BR	Brain_Cerebellum	16050	0.029683	0.055138	0.010573	0.00025003	0.00277811
CofU-BR_ERN	Brain_Cerebellar_Hemisphere	16050	0.013631	0.02729	0.0066205	0.0001976	0.00219556
CofU-BR_ERN	Brain_Cerebellum	16050	0.013997	0.027708	0.006834	0.00020285	0.00225389
CofU-BR_ERP	Brain_Cerebellum	16050	0.013857	0.030214	0.0056227	0.00068644	0.00762711
TeaU-BRCA	Brain_Cerebellum	16050	0.012858	0.025454	0.0074314	0.00041805	0.004645
TeaU-EAC	Brain_Cerebellum	16795	0.022169	0.043826	0.0064115	0.00027305	0.00303389
TeaU-LC	Brain_Cerebellum	16868	0.02603	0.051477	0.0065899	3.924e-05	0.000436
TeaU-LC	Brain_Cerebellar_Hemisphere	16868	0.023666	0.047329	0.0063859	0.00010568	0.00117422
TeaU-LUAD	Brain_Cerebellum	16868	0.017168	0.033954	0.0065154	0.00042102	0.004678
TeaU-LUSC	Brain_Cerebellum	16854	0.028422	0.056231	0.0064986	6.1498e-06	6.83311e-05
TeaU-LUSC	Brain_Cerebellar_Hemisphere	16854	0.026516	0.053048	0.0062974	1.2806e-05	0.000142289
TeaU-LUSC	Brain_Cortex	16854	0.02565	0.046576	0.0074112	0.00026987	0.00299856
