# Supplementary material for: Shared genetic architecture of psychoactive substance use and pan-cancer: insights from a large‑scale genome‑wide cross‑trait analysis
Source: BMC Med. 2026 Feb 5;24:124. doi: 10.1186/s12916-026-04677-3 (PMC12930682; doi:10.1186/s12916-026-04677-3)
Supplement: Supplementary file 2 — Additional file 2. Tables S1–S14. Table S1. Data sources. Table S2. Genetic correlation analysis conducted by LDSC and HDL. Table S3. Shared pleiotropic loci identified by PLACO. Table S4. Shared pleiotropic loci among different trait-pairs. Table S5. MAGMA Gene-set analysis. Table S6. MAGMA tissue-specific analysis. Table S7. Tissue-specific pleiotropic genes. Table S8. Hub pleiotropic genes across multiple trait-pairs. Table S9. Causal association analysis by MR method. Table S10. Summary of CAUSE results. Table S11. Two-step Mendelian randomization mediation analysis. Table S12. Phenome-Wide Association Study. Table S13. Drug target analysis by DGIdb database. Table S14. Molecular docking analysis. [file 12916_2026_4677_MOESM2_ESM.zip › Additional file 2/Table S7.xlsx]

## Sheet: AlcUD
Table S7 Tissue-specific pleiotropic genes (Brain Cerebellum)
Trait pairs	ENSEMBL	SYMBOL	CHR	START	STOP	NSNPS	N	Z	P
AlcUD-BRCA ER-	ENSG00000163468	CCT3	1	156278759	156337664	116	462346	2.0408	0.020635
AlcUD-BRCA ER-	ENSG00000049247	UTS2	1	7903143	7913572	42	462346	1.9289	0.02687
AlcUD-LC	ENSG00000103496	STX4	16	31044210	31054296	18	462346	3.9388	4.0949e-05
AlcUD-LC	ENSG00000155085	AK9	6	109814059	110012420	345	462346	3.6056	0.00015573
AlcUD-LC	ENSG00000126653	NSRP1	17	28442539	28513493	95	462346	2.9318	0.0016851
AlcUD-LC	ENSG00000197563	PIGN	18	59710800	59854351	416	462346	2.6233	0.0043545
AlcUD-LC	ENSG00000115486	GGCX	2	85771846	85788670	43	462346	2.613	0.0044871
AlcUD-LC	ENSG00000176927	EFCAB5	17	28256218	28435470	156	462346	2.5912	0.0047818
AlcUD-LC	ENSG00000120903	CHRNA2	8	27317279	27337400	60	462346	2.5586	0.0052544
AlcUD-LC	ENSG00000213967	ZNF726	19	24097678	24127961	78	462346	2.5577	0.0052688
AlcUD-LC	ENSG00000134759	ELP2	18	33709407	33757909	127	462346	2.3201	0.010169
AlcUD-LC	ENSG00000173917	HOXB2	17	46618256	46623441	13	462346	2.2115	0.0135
AlcUD-LC	ENSG00000127337	YEATS4	12	69753483	69784576	98	462346	1.8947	0.029065
AlcUD-LC	ENSG00000114770	ABCC5	3	183637722	183735803	179	462346	1.8916	0.02927
AlcUD-LUSC	ENSG00000103510	KAT8	16	31127075	31142714	19	462346	4.0344	2.74e-05
AlcUD-LUSC	ENSG00000171103	TRMT61B	2	29072687	29093167	20	462346	3.0651	0.0010879
AlcUD-LUSC	ENSG00000177697	CD151	11	832843	839831	12	462346	2.6088	0.0045425
AlcUD-OCAC	ENSG00000108379	WNT3	17	44839872	44910520	148	462346	6.1094	5e-10
AlcUD-OCAC	ENSG00000166762	CATSPER2	15	43920701	43960316	66	462346	4.0418	2.65e-05
AlcUD-OCAC	ENSG00000141084	RANBP10	16	67757005	67840555	202	462346	3.4176	0.00031591
AlcUD-OCAC	ENSG00000137804	NUSAP1	15	41624892	41673248	125	462346	3.2813	0.00051669
AlcUD-OCAC	ENSG00000173917	HOXB2	17	46618256	46623441	15	462346	3.2508	0.00057549
AlcUD-OCAC	ENSG00000120093	HOXB3	17	46626232	46682274	142	462346	3.196	0.00069685
AlcUD-OCAC	ENSG00000136828	RALGPS1	9	129677053	129985445	679	462346	2.9557	0.0015596
AlcUD-OCAC	ENSG00000137806	NDUFAF1	15	41679551	41694717	34	462346	2.9042	0.0018412
AlcUD-OCAC	ENSG00000186230	ZNF749	19	57946697	57956853	25	462346	2.9023	0.001852
AlcUD-OCAC	ENSG00000172171	TEFM	17	29224354	29233838	27	462346	2.8108	0.0024709
AlcUD-OCAC	ENSG00000111877	MCM9	6	119134605	119256327	419	462346	2.7318	0.0031499
AlcUD-OCAC	ENSG00000163959	SLC51A	3	195938358	195970049	118	462346	2.4721	0.0067158
AlcUD-OCAC	ENSG00000174652	ZNF266	19	9523272	9546254	100	462346	2.4114	0.0079454
AlcUD-OCAC	ENSG00000119688	ABCD4	14	74752126	74769759	51	462346	1.9645	0.024734

## Sheet: NicUD
Table S7 Tissue-specific pleiotropic genes (Brain Cerebellum)
Trait pairs	ENSEMBL	SYMBOL	CHR	START	STOP	NSNPS	N	Z	P
NicUD-BLCA	ENSG00000162971	TYW5	2	200794698	200820459	45	1000000	4.8489	6.21e-07
NicUD-BLCA	ENSG00000168071	CCDC88B	11	64107695	64125006	37	1000000	4.1915	1.39e-05
NicUD-BLCA	ENSG00000160796	NBEAL2	3	47021173	47051193	39	1000000	3.804	7.12e-05
NicUD-BLCA	ENSG00000221838	AP4M1	7	99699172	99707968	17	1000000	3.377	0.00036644
NicUD-BLCA	ENSG00000167702	KIFC2	8	145691426	145699585	6	1000000	3.2844	0.00051103
NicUD-BLCA	ENSG00000174652	ZNF266	19	9523272	9546254	69	1000000	2.7626	0.002867
NicUD-BLCA	ENSG00000198890	PRMT6	1	107599267	107601916	2	1000000	2.5814	0.0049204
NicUD-BLCA	ENSG00000188186	LAMTOR4	7	99746530	99753567	7	1000000	2.5065	0.0060969
NicUD-BLCA	ENSG00000137103	TMEM8B	9	35814448	35854844	62	1000000	2.3203	0.010163
NicUD-BLCA	ENSG00000126464	PRR12	19	50094900	50129696	74	1000000	2.0362	0.020864
NicUD-BLCA	ENSG00000119900	OGFRL1	6	71998506	72018653	60	1000000	2.0033	0.022573
NicUD-LC	ENSG00000165219	GAPVD1	9	128024073	128129486	111	632802	4.1444	1.7032e-05
NicUD-LC	ENSG00000188554	NBR1	17	41322498	41363708	61	632802	3.8852	5.1132e-05
NicUD-LC	ENSG00000108828	VAT1	17	41166622	41177140	4	632802	3.5885	0.0001663
NicUD-LC	ENSG00000126653	NSRP1	17	28442539	28513493	84	632802	2.8749	0.0020208
NicUD-LC	ENSG00000136247	ZDHHC4	7	6617065	6629005	22	632802	2.8643	0.0020896
NicUD-LC	ENSG00000169242	EFNA1	1	155099936	155107333	5	632802	2.4334	0.0074796
NicUD-LC	ENSG00000091844	RGS17	6	153325594	153452384	303	632802	2.2972	0.010803
NicUD-LC	ENSG00000143458	GABPB2	1	151043054	151098018	74	632802	2.2111	0.013514
NicUD-LC	ENSG00000176927	EFCAB5	17	28256218	28435470	147	632802	2.0803	0.018749
NicUD-LC	ENSG00000119599	DCAF4	14	73393040	73426411	74	632802	2.0235	0.021508
NicUD-LC	ENSG00000135862	LAMC1	1	182992595	183114727	164	632802	1.8435	0.032628
NicUD-LC	ENSG00000204962	PCDHA8	5	140220907	140391929	174	632802	1.786	0.037051
NicUD-LUAD	ENSG00000169242	EFNA1	1	155099936	155107333	10	632802	3.7167	0.00010092
NicUD-LUAD	ENSG00000136247	ZDHHC4	7	6617065	6629005	22	632802	2.8558	0.0021467
NicUD-LUAD	ENSG00000165915	SLC39A13	11	47428683	47438047	13	632802	2.8152	0.0024372
NicUD-LUAD	ENSG00000126653	NSRP1	17	28442539	28513493	81	632802	2.4727	0.0067046
NicUD-LUAD	ENSG00000172247	C1QTNF4	11	47611216	47616211	3	632802	2.3506	0.0093723
NicUD-LUAD	ENSG00000170175	CHRNB1	17	7348380	7361026	25	632802	2.0636	0.019526
NicUD-LUAD	ENSG00000176927	EFCAB5	17	28256218	28435470	144	632802	1.8426	0.032693
NicUD-LUSC	ENSG00000169242	EFNA1	1	155099936	155107333	10	632802	3.7371	9.3082e-05
NicUD-LUSC	ENSG00000172725	CORO1B	11	67205519	67211292	2	632802	3.6055	0.00015579
NicUD-LUSC	ENSG00000152404	CWF19L2	11	107197071	107328572	353	632802	3.0756	0.0010505
NicUD-LUSC	ENSG00000187672	ERC2	3	55542336	56502391	2036	632802	3.0663	0.0010836
NicUD-LUSC	ENSG00000103510	KAT8	16	31127075	31142714	15	632802	3.0294	0.0012252
NicUD-LUSC	ENSG00000140521	POLG	15	89859534	89878092	27	632802	2.8811	0.0019816
NicUD-LUSC	ENSG00000169231	THBS3	1	155165379	155178842	12	632802	2.7848	0.0026776
NicUD-LUSC	ENSG00000177697	CD151	11	832843	839831	9	632802	2.7765	0.0027473
NicUD-LUSC	ENSG00000100154	TTC28	22	28374004	29075853	964	632802	1.9179	0.027563
NicUD-LUSC	ENSG00000160271	RALGDS	9	135973107	136039301	121	632802	1.828	0.033775
NicUD-LUSC	ENSG00000129467	ADCY4	14	24787555	24804299	35	632802	1.8171	0.034604
NicUD-LUSC	ENSG00000037474	NSUN2	5	6599352	6633404	87	632802	1.8021	0.035768
NicUD-LUSC	ENSG00000168026	TTC21A	3	39149152	39180394	71	632802	1.6685	0.04761

## Sheet: CanUD
Table S7 Tissue-specific pleiotropic genes (Brain Cerebellum)
Trait pairs	ENSEMBL	SYMBOL	CHR	START	STOP	NSNPS	N	Z	P
CanUD-CESC	ENSG00000178607	ERN1	17	62116502	62208179	62	374287	2.272	0.011543
CanUD-LC	ENSG00000120903	CHRNA2	8	27317279	27337400	53	374287	3.5206	0.00021528
CanUD-LUAD	ENSG00000120903	CHRNA2	8	27317279	27337400	53	374287	2.6899	0.0035734
CanUD-LUSC	ENSG00000120903	CHRNA2	8	27317279	27337400	53	374287	2.9939	0.0013774
CanUD-LUSC	ENSG00000187672	ERC2	3	55542336	56502391	1440	374287	2.8098	0.0024788

## Sheet: OpiU
Table S7 Tissue-specific pleiotropic genes (Brain Cerebellum)
Trait pairs	ENSEMBL	SYMBOL	CHR	START	STOP	NSNPS	N	Z	P
OpiU-BRCA ER-	ENSG00000101180	HRH3	20	60790016	60795334	5	80000	4.0155	2.9662e-05
OpiU-LC	ENSG00000178467	P4HTM	3	49027319	49044587	1	78808	1.8755	0.030365
OpiU-LUSC	ENSG00000178188	SH2B1	16	28857927	28885526	1	78808	2.1236	0.016852

## Sheet: CofU
Table S7 Tissue-specific pleiotropic genes (Brain Cerebellum)
Trait pairs	ENSEMBL	SYMBOL	CHR	START	STOP	NSNPS	N	Z	P
CofU-BRCA	ENSG00000170037	CNTROB	17	7835419	7853236	54	428860	3.3166	0.00045568
CofU-BRCA	ENSG00000100024	UPB1	22	24863206	24924358	166	428860	3.2067	0.00067128
CofU-BRCA	ENSG00000127914	AKAP9	7	91570181	91739987	331	428860	5.6539	7.8409e-09
CofU-BRCA	ENSG00000220205	VAMP2	17	8062467	8066864	9	428860	3.8294	6.4216e-05
CofU-BRCA	ENSG00000175170	FAM182B	20	25744102	25848861	64	428860	2.0317	0.02109
CofU-BRCA	ENSG00000140400	MAN2C1	15	75648133	75660971	10	428860	4.5894	2.2227e-06
CofU-BRCA	ENSG00000141959	PFKL	21	45719934	45747259	124	428860	2.0929	0.018177
CofU-BRCA ER+	ENSG00000001631	KRIT1	7	91828283	91875480	66	428860	5.7709	3.9432e-09
CofU-BRCA ER+	ENSG00000072682	P4HA2	5	131527531	131631008	322	428860	3.9683	3.6195e-05
CofU-BRCA ER+	ENSG00000112062	MAPK14	6	35995488	36079013	209	428860	1.847	0.032374
CofU-BRCA ER+	ENSG00000127914	AKAP9	7	91570181	91739987	331	428860	5.4778	2.1527e-08
CofU-BRCA ER+	ENSG00000220205	VAMP2	17	8062467	8066864	9	428860	4.0241	2.8598e-05
CofU-BRCA ER+	ENSG00000140400	MAN2C1	15	75648133	75660971	10	428860	3.8117	6.9e-05
CofU-BRCA ER+	ENSG00000141959	PFKL	21	45719934	45747259	124	428860	1.797	0.036171
CofU-BRCA ER-	ENSG00000141959	PFKL	21	45719934	45747259	124	428860	1.7557	0.039569
CofU-BRCA ER-	ENSG00000140400	MAN2C1	15	75648133	75660971	10	428860	3.769	8.1946e-05
CofU-BRCA ER-	ENSG00000175170	FAM182B	20	25744102	25848861	64	428860	2.041	0.020628
CofU-BRCA ER-	ENSG00000008018	PSMB1	6	170844205	170862429	67	428860	3.3104	0.00046579

## Sheet: TeaU
Table S7 Tissue-specific pleiotropic genes (Brain Cerebellum)
Trait pairs	ENSEMBL	SYMBOL	CHR	START	STOP	NSNPS	N	Z	P
TeaU-BRCA	ENSG00000178802	MPI	15	75182346	75191798	13	447485	7.5451	2.2593e-14
TeaU-BRCA	ENSG00000164068	RNF123	3	49726932	49758962	59	447485	4.7736	9.0489e-07
TeaU-BRCA	ENSG00000182362	YBEY	21	47706251	47717665	68	447485	4.0895	2.1613e-05
TeaU-BRCA	ENSG00000233276	GPX1	3	49394609	49396033	2	447485	3.9747	3.523e-05
TeaU-BRCA	ENSG00000169231	THBS3	1	155165379	155178842	24	447485	3.805	7.0913e-05
TeaU-BRCA	ENSG00000213996	TM6SF2	19	19375173	19384200	26	447485	7.1401	4.6635e-13
TeaU-BRCA	ENSG00000083828	ZNF586	19	58281023	58331307	144	447485	2.0677	0.019334
TeaU-EAC	ENSG00000135913	USP37	2	219314974	219433084	103	447485	2.7501	0.0029785
TeaU-EAC	ENSG00000197980	LEKR1	3	156543270	156763918	318	447485	2.4169	0.0078257
TeaU-LC	ENSG00000100314	CABP7	22	30116073	30127828	28	447485	2.9109	0.0018019
TeaU-LC	ENSG00000101213	PTK6	20	62159778	62168723	23	447485	2.7029	0.0034368
TeaU-LC	ENSG00000213996	TM6SF2	19	19375173	19384200	24	447485	4.5897	2.2198e-06
TeaU-LC	ENSG00000083828	ZNF586	19	58281023	58331307	94	447485	2.6272	0.004305
TeaU-LC	ENSG00000168803	ADAL	15	43622872	43646096	54	447485	3.4941	0.00023779
TeaU-LC	ENSG00000169045	HNRNPH1	5	179041179	179061785	51	447485	3.4633	0.00026683
TeaU-LC	ENSG00000155085	AK9	6	109814059	110012420	345	447485	2.3441	0.0095365
TeaU-LC	ENSG00000100330	MTMR3	22	30279144	30426855	255	447485	2.2005	0.013887
TeaU-LC	ENSG00000105245	NUMBL	19	41172596	41196877	56	447485	3.1208	0.00090187
TeaU-LC	ENSG00000169242	EFNA1	1	155099936	155107333	5	447485	2.7441	0.0030341
TeaU-LUAD	ENSG00000169242	EFNA1	1	155099936	155107333	10	447485	3.3946	0.00034358
TeaU-LUAD	ENSG00000105245	NUMBL	19	41172596	41196877	54	447485	2.8854	0.0019545
TeaU-LUAD	ENSG00000172247	C1QTNF4	11	47611216	47616211	4	447485	2.7823	0.0026986
TeaU-LUAD	ENSG00000126215	XRCC3	14	104163946	104181841	23	447485	2.4485	0.0071727
TeaU-LUAD	ENSG00000115523	GNLY	2	85912298	85925977	46	447485	2.2382	0.012606
TeaU-LUAD	ENSG00000205882	DEFB134	8	11850692	11853821	12	447485	1.9684	0.024512
TeaU-LUAD	ENSG00000242616	GNG10	9	114423615	114432526	23	447485	1.6893	0.045578
TeaU-LUSC	ENSG00000131013	PPIL4	6	149825869	149867174	46	447485	3.1166	0.00091483
TeaU-LUSC	ENSG00000187672	ERC2	3	55542336	56502391	2153	447485	2.901	0.0018598
TeaU-LUSC	ENSG00000168803	ADAL	15	43622872	43646096	46	447485	3.7171	0.00010078
TeaU-LUSC	ENSG00000169045	HNRNPH1	5	179041179	179061785	52	447485	2.4991	0.0062258
TeaU-LUSC	ENSG00000155085	AK9	6	109814059	110012420	303	447485	1.8609	0.03138
TeaU-LUSC	ENSG00000100330	MTMR3	22	30279144	30426855	234	447485	2.2017	0.013842
TeaU-LUSC	ENSG00000197980	LEKR1	3	156543270	156763918	413	447485	3.2095	0.0006648
TeaU-LUSC	ENSG00000135913	USP37	2	219314974	219433084	103	447485	2.1723	0.014917
TeaU-LUSC	ENSG00000105245	NUMBL	19	41172596	41196877	55	447485	2.5032	0.0061544
TeaU-LUSC	ENSG00000169242	EFNA1	1	155099936	155107333	10	447485	3.3235	0.00044444
