# Supplementary material for: Shared genetic architecture of psychoactive substance use and pan-cancer: insights from a large‑scale genome‑wide cross‑trait analysis
Source: BMC Med. 2026 Feb 5;24:124. doi: 10.1186/s12916-026-04677-3 (PMC12930682; doi:10.1186/s12916-026-04677-3)
Supplement: Supplementary file 2 — Additional file 2. Tables S1–S14. Table S1. Data sources. Table S2. Genetic correlation analysis conducted by LDSC and HDL. Table S3. Shared pleiotropic loci identified by PLACO. Table S4. Shared pleiotropic loci among different trait-pairs. Table S5. MAGMA Gene-set analysis. Table S6. MAGMA tissue-specific analysis. Table S7. Tissue-specific pleiotropic genes. Table S8. Hub pleiotropic genes across multiple trait-pairs. Table S9. Causal association analysis by MR method. Table S10. Summary of CAUSE results. Table S11. Two-step Mendelian randomization mediation analysis. Table S12. Phenome-Wide Association Study. Table S13. Drug target analysis by DGIdb database. Table S14. Molecular docking analysis. [file 12916_2026_4677_MOESM2_ESM.zip › Additional file 2/Table S8.xlsx]

## Sheet: Sheet1
Table S8 Hub pleiotropic genes across multiple trait pairs
Trait pairs	SYMBOL
AlcUD-LC & AlcUD-OCAC	HOXB2
AlcUD-LC & AlcUD-LUSC	AK9
AlcUD-LC & AlcUD-LUSC	CHRNA2
AlcUD-LC & AlcUD-LUSC	ABCC5
NicUD-LC & NicUD-LUAD	NSRP1
NicUD-LC & NicUD-LUAD	ZDHHC4
NicUD-LC & NicUD-LUAD	EFCAB5
NicUD-LC & NicUD-LUAD & NicUD-LUSC	EFNA1
CanUD-LC & CanUD-LUAD & CanUD-LUSC	CHRNA2
CofU-BRCA & CofU-BRCA ER+	AKAP9
CofU-BRCA & CofU-BRCA ER+	VAMP2
CofU-BRCA & CofU-BRCA ER-	FAM182B
CofU-BRCA & CofU-BRCA ER+ & CofU-BRCA ER-	MAN2C1
CofU-BRCA & CofU-BRCA ER+ & CofU-BRCA ER-	PFKL
TeaU-BRCA & TeaU-LC	TM6SF2
TeaU-BRCA & TeaU-LC	ZNF586
TeaU-LC & TeaU-LUSC	AK9
TeaU-LC & TeaU-LUSC	ADAL
TeaU-LC & TeaU-LUSC	MTMR3
TeaU-LC & TeaU-LUSC	HNRNPH1
TeaU-EAC & TeaU-LUSC	LEKR1
TeaU-EAC & TeaU-LUSC	USP37
TeaU-LC & TeaU-LUSC & TeaU-LUAD	NUMBL
TeaU-LC & TeaU-LUSC & TeaU-LUAD	EFNA1
