# Supplementary material for: Shared genetic architecture of psychoactive substance use and pan-cancer: insights from a large‑scale genome‑wide cross‑trait analysis
Source: BMC Med. 2026 Feb 5;24:124. doi: 10.1186/s12916-026-04677-3 (PMC12930682; doi:10.1186/s12916-026-04677-3)
Supplement: Supplementary file 2 — Additional file 2. Tables S1–S14. Table S1. Data sources. Table S2. Genetic correlation analysis conducted by LDSC and HDL. Table S3. Shared pleiotropic loci identified by PLACO. Table S4. Shared pleiotropic loci among different trait-pairs. Table S5. MAGMA Gene-set analysis. Table S6. MAGMA tissue-specific analysis. Table S7. Tissue-specific pleiotropic genes. Table S8. Hub pleiotropic genes across multiple trait-pairs. Table S9. Causal association analysis by MR method. Table S10. Summary of CAUSE results. Table S11. Two-step Mendelian randomization mediation analysis. Table S12. Phenome-Wide Association Study. Table S13. Drug target analysis by DGIdb database. Table S14. Molecular docking analysis. [file 12916_2026_4677_MOESM2_ESM.zip › Additional file 2/Table S9.xlsx]

## Sheet: PSU-Cancer
Table S9 Causal association analysis by MR method
Exposures	Outcomes	PVE	F_min	n_snp	MR Egger		RAPS		IVW		Heterogeneity test		Pleiotropy test
					OR (95%CI)	P	OR (95%CI)	P	OR (95%CI)	P	Q values	P	MR egger intercept	P
AlcUD	BRCA ER-	0.004	29.7434	129	1.191 (0.936–1.517)	0.157922	1.165 (0.976–1.391)	0.091257	1.099 (0.976–1.238)	0.120138	32.1715	0.328537	0.00246555	0.451163
AlcUD	LC	0.013	29.7434	123	0.724 (0.564–0.931)	0.0130229	0.812 (0.691–0.952)	0.0103993	1.008 (0.885–1.148)	0.905273	43.7628	0.413751	0.0101381	0.338613
AlcUD	LUSC	0.002	29.7434	128	0.752 (0.552–1.026)	0.0750126	0.934 (0.739–1.180)	0.56749	1.126 (0.960–1.322)	0.144403	36.872	0.212385	0.0123841	0.390355
AlcUD	OCAC	0.106	29.7434	129	1.266 (1.016–1.484)	0.0021413	1.229 (1.025–1.421)	0.000866171	1.216 (1.082–1.366)	0.000998947	27.5393	0.625201	0.00125949	0.697886
NicUD	BLCA	0.093	21.0441	17	0.531 (0.340–0.831)	0.0142779	1.095 (0.791–1.517)	0.58487	0.959 (0.740–1.242)	0.749078	23.3737	0.104103	0.0677187	0.010022
NicUD	LC	0.127	21.0441	17	1.136 (1.017–1.225)	0.0419864	1.182 (1.063–1.281)	0.0382717	1.124 (1.010–1.251)	0.0317878	19.4295	0.194925	0.0247363	0.0138131
NicUD	LUSC	0.108	21.0441	15	0.976 (0.802–1.188)	0.812428	1.087 (0.916–1.290)	0.3399	1.061 (0.944–1.191)	0.317901	11.9264	0.612214	0.0148959	0.2761
NicUD	LUAD	0.074	21.0441	17	1.020 (0.809–1.286)	0.872115	1.160 (0.966–1.392)	0.111375	1.138 (1.000–1.301)	0.0581818	18.2102	0.311732	0.0117534	0.322996
CanUD	CESC	0.214	32.7756	2	/	/	/	/	0.999 (0.984–1.014)	0.863041	0.715654	0.397573	/	/
CanUD	LC	0.023	32.7756	2	/	/	/	/	1.020 (0.994–1.047)	0.134182	6.99439	0.198177	/	/
CanUD	LUSC	0.034	32.7756	2	/	/	/	/	1.029 (0.997–1.063)	0.0764693	4.21515	0.220646	/	/
CanUD	LUAD	0.099	32.7756	2	/	/	/	/	1.015 (0.984–1.047)	0.332519	5.25383	0.321898	/	/
OpiU	BRCA ER-	0.057	30.571	3	0.321 (0.002–61.049)	0.744474	1.143 (0.870–1.501)	0.3361	1.217 (0.939–1.577)	0.137827	3.1393	0.208118	0.0879298	0.705498
OpiU	LC	0.039	30.571	3	1.434 (0.898–1.802)	0.308791	1.206 (0.896–1.621)	0.215747	1.275 (0.980–1.658)	0.0704695	3.11654	0.2105	0.199877	0.32891
OpiU	LUSC	0.003	30.571	3	1.175 (0.722–1.918)	0.234447	1.196 (0.737–1.940)	0.470089	1.436 (0.791–2.606)	0.234007	6.25658	0.0837926	0.447825	0.245325
CofU	BRCA	0.002	29.8576	79	1.066 (0.650–1.746)	0.801463	0.918 (0.743–1.134)	0.428327	0.924 (0.738–1.157)	0.490259	4.73474	0.55269	0.199877	0.32891
CofU	BRCA ER-	0.017	29.8576	79	1.113 (0.589–2.106)	0.742055	1.112 (0.761–1.625)	0.58272	0.875 (0.655–1.170)	0.368453	7.21667	0.258572	0.00449364	0.408479
CofU	BRCA ER+	0.068	29.8576	79	0.994 (0.596–1.659)	0.982617	0.927 (0.732–1.172)	0.52601	0.904 (0.717–1.141)	0.396483	9.97574	0.313729	0.00177541	0.684488
TeaU	BRCA	0.01	29.8648	72	1.197 (0.760–1.887)	0.440121	1.174 (1.006–1.370)	0.0423684	1.212 (1.009–1.455)	0.069783	23.5531	0.415002	0.000240506	0.955075
TeaU	EAC	0.005	29.8648	70	1.339 (0.419–4.287)	0.624018	1.109 (0.567–2.169)	0.763014	1.042 (0.653–1.661)	0.864295	39.937	0.173095	0.00503622	0.644678
TeaU	LC	0.012	29.8648	66	0.690 (0.422–1.132)	0.146919	0.937 (0.694–1.265)	0.673027	1.063 (0.870–1.299)	0.547973	37.0969	0.144767	0.00859334	0.066623
TeaU	LUSC	0.001	29.8648	63	0.739 (0.350–1.563)	0.432505	1.124 (0.690–1.827)	0.640145	1.078 (0.796–1.459)	0.62765	61.3896	0.49802	0.00763471	0.28492
TeaU	LUAD	0.007	29.8648	68	0.838 (0.445–1.577)	0.585026	1.052 (0.697–1.587)	0.809639	1.121 (0.872–1.444)	0.371744	65.7353	0.520826	0.00582806	0.328615

## Sheet: Cancer-PSU
Exposures	Outcomes	PVE	F_min	n_snp	MR Egger		RAPS		IVW		Heterogeneity test		Pleiotropy test
					OR (95%CI)	P	OR (95%CI)	P	OR (95%CI)	P	Q values	P	MR egger intercept	P
BRCA ER-	AlcUD	0.006	29.9161	41	0.996 (0.947–1.048)	0.88831	0.979 (0.963–0.997)	0.0179182	0.981 (0.964–0.999)	0.0829262	43.5808	0.7232	0.00314125	0.465312
LC	AlcUD	0.011	30.8178	24	1.133 (0.988–1.380)	0.0242272	1.122 (1.002–1.345)	0.0876571	1.227 (1.007–1.446)	0.106383	61.2166	0.614887	0.00998215	0.352798
LUSC	AlcUD	0.002	33.3008	8	1.038 (0.925–1.165)	0.215095	1.009 (0.992–1.058)	0.327107	1.145 (0.963–1.361)	0.134067	15.5593	0.294624	0.0137742	0.389426
OCAC	AlcUD	0.008	29.9811	13	1.028 (0.953–1.108)	0.483239	1.009 (0.938–1.103)	0.414375	1.021 (0.971–1.095)	0.147567	38.7917	0.348701	0.00184399	0.678214
BLCA	NicUD	0.089	31.1906	4	0.926 (0.528–1.624)	0.814329	0.991 (0.898–1.093)	0.859885	1.004 (0.896–1.125)	0.943818	6.13636	0.105161	0.0643785	0.009712
LC	NicUD	0.021	30.8178	21	1.211 (1.033–1.416)	0.0285473	1.133 (1.034–1.242)	0.00741172	1.066 (0.984–1.154)	0.117988	36.5751	0.313152	0.0239641	0.014627
LUSC	NicUD	0.117	33.3008	8	1.387 (1.097–1.757)	0.0653897	1.042 (0.954–1.140)	0.00163605	1.031 (0.956–1.110)	0.227672	33.0284	0.286559	0.0162813	0.283714
LUAD	NicUD	0.062	30.427	19	1.351 (1.040–1.758)	0.00515233	1.155 (1.059–1.269)	0.359901	1.070 (0.958–1.195)	0.397501	23.1302	0.251618	0.0105734	0.338826
CESC	CanUD	0.105	29.9249	3	1.035 (0.978–1.115)	0.925767	1.002 (0.944–1.068)	0.503965	1.019 (0.973–1.095)	0.521907	6.2743	0.969115	0.0487773	0.992681
LC	CanUD	0.03	30.7317	24	1.145 (1.015–1.370)	0.309795	1.109 (1.030–1.330)	0.297353	1.205 (1.022–1.448)	0.33013	35.7811	0.0434243	0.656252	0.11028
LUSC	CanUD	0.028	33.3008	7	1.022 (0.910–1.172)	0.0990521	1.018 (0.995–1.063)	0.177789	1.132 (0.958–1.375)	0.355031	6.6805	0.351407	1.25511	0.135852
LUAD	CanUD	0.096	30.427	21	1.012 (0.962–1.067)	0.8817	1.082 (0.980–1.210)	0.460939	1.334 (1.050–1.738)	0.342867	21.101	0.39121	0.248066	0.567385
BRCA ER-	OpiU	0.055	30.1279	37	1.067 (0.925–1.231)	0.378125	0.974 (0.916–1.036)	0.39841	0.984 (0.938–1.034)	0.527596	52.7326	0.0355044	-0.00861181	0.246751
LC	OpiU	0.042	30.8178	21	1.023 (0.919–1.138)	0.685844	1.004 (0.937–1.073)	0.92881	1.031 (0.983–1.081)	0.211063	23.5371	0.263199	0.00118519	0.875849
LUSC	OpiU	0.004	33.3008	7	0.959 (0.817–1.127)	0.632702	1.031 (0.970–1.036)	0.332894	1.041 (0.993–1.092)	0.0930448	6.01457	0.421559	0.0178843	0.341759
BRCA	CofU	0.001	29.4224	301	0.999 (0.989–1.010)	0.871353	0.996 (0.991–1.001)	0.196609	0.996 (0.991–1.000)	0.07541	32.8441	0.2635	-0.000255986	0.482028
BRCA ER-	CofU	0.019	30.1279	40	1.004 (0.969–1.041)	0.819626	0.997 (0.987–1.006)	0.486565	0.991 (0.979–1.004)	0.165915	38.7741	0.326377	-3.48722e-05	0.944665
BRCA ER+	CofU	0.077	29.6566	218	0.996 (0.984–1.008)	0.495226	0.996 (0.990–1.002)	0.15743	0.996 (0.989–1.000)	0.100683	48.3406	0.282761	-0.00141552	0.451692
BRCA	TeaU	0.009	29.4224	302	1.004 (0.983–1.008)	0.4323	0.999 (0.991–1.008)	0.833559	1.004 (0.998–1.009)	0.18254	16.7051	0.403046	0.00493217	0.397221
EAC	TeaU	0.085	30.5399	34	1.001 (0.985–1.018)	0.661408	1.002 (0.995–1.009)	0.612997	1.011 (0.991–1.031)	0.488565	40.4437	0.172198	0.00162496	0.681532
LC	TeaU	0.03	30.8178	24	1.018 (0.992–1.043)	0.179309	1.012 (1.000–1.025)	0.057593	1.006 (0.994–1.018)	0.316861	44.35	0.511902	0.000183257	0.961375
LUSC	TeaU	0.012	33.3008	8	0.982 (0.951–1.015)	0.325639	1.008 (0.993–1.023)	0.152648	1.009 (0.987–1.031)	0.152648	16.1241	0.102779	0.00543911	0.637229
LUAD	TeaU	0.049	30.427	20	1.001 (0.984–1.019)	0.929382	1.006 (0.993–1.019)	0.226537	1.003 (0.991–1.015)	0.629525	46.1778	0.223629	0.00810235	0.296314
